# Supplementary material for: Diversity and environmental distribution of Asgard archaea in shallow saline sediments
Source: Front Microbiol. 2025 Mar 18;16:1549128. doi: 10.3389/fmicb.2025.1549128 (PMC11958966; doi:10.3389/fmicb.2025.1549128)
Supplement: Supplementary file 1 [file Data_Sheet_1.xlsx]

## Sheet: Supplamentary Table 1
Supplementary Table 1. ASVs shared between the different sampling sites analyzed in this study
Group	ASV	Taxonomy
Shared by Hiddensee, Piran, and Techirgiol	ASV_47	Asgardarchaeota;Lokiarchaeia;Loki-3
	ASV_306	Asgardarchaeota;Lokiarchaeia;Loki-3
Shared by Hiddensee, and Piran	ASV_795	Asgardarchaeota;Lokiarchaeia;Loki-3
	ASV_1645	Asgardarchaeota;Lokiarchaeia;Loki-3
	ASV_673	Asgardarchaeota;Thorarchaeia;Thorarchaeales
Shared by Hiddensee, and Techirgiol	ASV_104	Asgardarchaeota;Lokiarchaeia;Loki-3
Shared by Piran, and Techirgiol	ASV_1624	Asgardarchaeota;Lokiarchaeia;Loki-2b
	ASV_2323	Asgardarchaeota;Lokiarchaeia;Loki-3
	ASV_3743	Asgardarchaeota;Lokiarchaeia;Loki-3

## Sheet: Supplementary Table 2
Supplementary Table 2. Distribution of the two ASVs shared among Hiddensee, Lake Techirguiol, and Piran
compared to other environments, based on data from the IMNGS database
#SampleID	Size	Description	ASV47	ASV306
SRR8554652	11298964	soil metagenome	12151	0
SRR1583230	103090	marine sediment metagenome	8702	0
SRR5882769	3264213	sediment metagenome	7976	0
SRR1286276	96207	sediment metagenome	7409	0
SRR1583226	199845	marine sediment metagenome	7084	0
SRR6173535	181632	marine sediment metagenome	5292	0
SRR1583214	360333	marine sediment metagenome	5225	0
SRR3995674	32818	marine metagenome	4095	0
SRR1583224	148602	marine sediment metagenome	4066	0
SRR1583227	85449	marine sediment metagenome	3039	0
SRR3995668	17507	marine metagenome	3009	0
SRR1286283	105053	sediment metagenome	2723	0
SRR1583232	57105	marine sediment metagenome	2704	0
SRR3995666	16707	marine metagenome	2550	0
SRR8554647	6205732	soil metagenome	2508	0
SRR1583210	300741	marine sediment metagenome	2488	0
SRR1286292	89347	sediment metagenome	2416	0
SRR1286288	105497	sediment metagenome	2351	0
SRR5512567	81933	marine metagenome	2200	0
SRR1583223	300716	marine sediment metagenome	2193	0
SRR6419770	81397	marine sediment metagenome	2180	0
SRR6419768	88607	marine sediment metagenome	2149	78
SRR1583236	53198	marine sediment metagenome	2027	0
SRR8554649	5444156	soil metagenome	1960	0
SRR6173715	69028	marine sediment metagenome	1911	0
SRR1286280	108560	sediment metagenome	1909	0
SRR5512565	90808	marine metagenome	1856	0
SRR6419747	108128	marine sediment metagenome	1824	0
SRR3995673	20382	marine metagenome	1736	0
SRR6173657	166188	marine sediment metagenome	1710	0
SRR3995664	16367	marine metagenome	1686	0
SRR1286278	94832	sediment metagenome	1642	0
SRR6419741	85617	marine sediment metagenome	1562	0
SRR8554650	6237222	soil metagenome	1515	0
SRR3995676	36894	marine metagenome	1460	0
SRR1286279	102881	sediment metagenome	1420	0
SRR1583233	30310	marine sediment metagenome	1325	0
SRR6173655	158536	marine sediment metagenome	1320	0
SRR5380432	2431961	plant metagenome	1317	0
SRR6419782	116403	marine sediment metagenome	1304	0
SRR6419793	117570	marine sediment metagenome	1299	0
SRR5382571	2432394	plant metagenome	1284	0
SRR3995667	21512	marine metagenome	1276	0
SRR1286277	97239	sediment metagenome	1213	0
SRR6171614	179327	marine sediment metagenome	1171	0
SRR6171842	119434	marine sediment metagenome	1155	0
SRR6171874	123305	marine sediment metagenome	1146	0
SRR6173780	75243	marine sediment metagenome	1129	0
SRR6173631	73233	marine sediment metagenome	1128	0
SRR1583219	333672	marine sediment metagenome	1085	0
SRR1824380	54933	marine metagenome	1071	0
SRR3995663	15173	marine metagenome	1032	0
SRR3995671	28332	marine metagenome	1022	0
SRR4938533	135567	plant metagenome	1016	0
SRR8554648	5112340	soil metagenome	1000	0
SRR1583228	98680	marine sediment metagenome	979	0
SRR3999053	95915	marine metagenome	975	0
SRR6171843	110744	marine sediment metagenome	964	0
SRR6173697	81380	marine sediment metagenome	956	0
SRR1583218	290262	marine sediment metagenome	943	0
SRR6173742	90345	marine sediment metagenome	929	0
SRR6419783	102145	marine sediment metagenome	879	0
SRR6172045	70578	marine sediment metagenome	855	0
SRR6173779	46308	marine sediment metagenome	848	0
SRR1583234	25553	marine sediment metagenome	838	0
SRR6419744	122124	marine sediment metagenome	830	0
SRR6173705	139710	marine sediment metagenome	799	0
SRR6173698	75059	marine sediment metagenome	798	0
SRR6173606	81385	marine sediment metagenome	790	0
SRR6173611	87191	marine sediment metagenome	773	0
SRR3995672	30855	marine metagenome	749	0
DRR061182	75206	sediment metagenome	726	0
SRR6173783	178638	marine sediment metagenome	711	0
SRR6419746	72258	marine sediment metagenome	704	0
SRR6173612	76762	marine sediment metagenome	699	0
SRR8361507	114105	plant metagenome	687	0
SRR6171604	81071	marine sediment metagenome	686	0
SRR5412922	3070653	aquatic metagenome	684	0
SRR6419759	143406	marine sediment metagenome	674	0
SRR1583222	92375	marine sediment metagenome	667	0
SRR1583238	24135	marine sediment metagenome	663	0
SRR4938522	104926	plant metagenome	662	0
SRR6171833	72491	marine sediment metagenome	636	0
SRR3096020	138224	marine sediment metagenome	633	0
SRR6171970	31231	marine sediment metagenome	612	0
SRR3995661	29686	marine metagenome	598	0
SRR3984611	53658	soil metagenome	586	0
SRR1824389	43990	marine metagenome	585	0
SRR8361493	108284	plant metagenome	581	0
ERR2619106	160228	enrichment culture	580	0
SRR1583237	22968	marine sediment metagenome	574	0
SRR4938529	81714	plant metagenome	570	0
SRR6172144	29674	marine sediment metagenome	564	0
SRR4938540	72558	plant metagenome	544	0
SRR3879817	323880	aquatic metagenome	533	71
DRR061167	79934	sediment metagenome	531	0
SRR6173784	71441	marine sediment metagenome	528	0
DRR061151	55912	sediment metagenome	519	0
SRR6171613	103960	marine sediment metagenome	512	0
SRR3673248	324635	aquatic metagenome	508	63
SRR6173642	84678	marine sediment metagenome	500	0
DRR061174	68910	sediment metagenome	497	0
SRR5483828	47599	soil metagenome	493	0
DRR061178	105243	sediment metagenome	490	0
SRR3995670	34953	marine metagenome	486	0
SRR6452094	22932	sediment metagenome	486	0
SRR6419742	104151	marine sediment metagenome	485	0
SRR3984613	34989	soil metagenome	484	11
SRR6419743	121923	marine sediment metagenome	481	0
ERR2619103	105306	enrichment culture	477	0
SRR8361492	80780	plant metagenome	477	0
SRR4938536	129363	plant metagenome	471	0
DRR061177	87758	sediment metagenome	469	0
SRR3995662	32157	marine metagenome	454	0
SRR1583215	776155	marine sediment metagenome	444	0
SRR6171634	169430	marine sediment metagenome	444	0
SRR1583246	88934	marine sediment metagenome	443	0
SRR6419774	67467	marine sediment metagenome	443	0
SRR4938524	55513	plant metagenome	440	0
SRR6452061	20781	sediment metagenome	439	0
ERR3262595	35404	marine metagenome	438	0
SRR6171761	85526	marine sediment metagenome	437	0
SRR6172046	86095	marine sediment metagenome	432	0
SRR6419789	124052	marine sediment metagenome	430	0
SRR7637185	60985	sediment metagenome	426	0
DRR061175	70142	sediment metagenome	425	0
SRR3995665	17735	marine metagenome	418	4
ERR2619105	145679	enrichment culture	411	0
SRR1824398	66227	marine metagenome	409	0
DRR061180	71923	sediment metagenome	407	0
DRR061176	70425	sediment metagenome	405	0
ERR2619111	118209	enrichment culture	403	0
SRR6452023	21330	sediment metagenome	399	0
SRR8361489	102624	plant metagenome	399	0
DRR061173	70918	sediment metagenome	397	0
DRR061150	52099	sediment metagenome	396	0
DRR061152	52304	sediment metagenome	396	0
SRR6171887	108063	marine sediment metagenome	383	0
SRR6172135	53154	marine sediment metagenome	381	0
SRR8359747	163460	marine metagenome	380	0
SRR1824360	67479	marine metagenome	377	0
DRR061171	70064	sediment metagenome	372	0
DRR061170	83462	sediment metagenome	371	0
SRR6172098	77592	marine sediment metagenome	368	0
SRR1583245	87992	marine sediment metagenome	365	0
SRR6452078	21593	sediment metagenome	364	0
SRR6172252	66015	marine sediment metagenome	358	0
SRR4938485	71376	plant metagenome	355	0
SRR6452065	26970	sediment metagenome	355	0
SRR3669326	619483	aquatic metagenome	354	81
SRR8359755	66759	marine metagenome	351	0
SRR1824388	77220	marine metagenome	347	0
SRR6452098	26223	sediment metagenome	341	0
SRR8285033	67335	marine metagenome	339	0
SRR2032987	19217	soil metagenome	337	0
SRR1824378	72617	marine metagenome	336	0
SRR8359614	91717	marine metagenome	336	0
SRR6171595	197869	marine sediment metagenome	334	0
DRR061169	76389	sediment metagenome	330	0
SRR1824355	32690	marine metagenome	330	0
SRR2032979	116798	soil metagenome	330	0
SRR6173734	61358	marine sediment metagenome	329	0
SRR6452097	21589	sediment metagenome	328	0
SRR6173694	70518	marine sediment metagenome	326	0
DRR061153	69629	sediment metagenome	322	0
DRR061154	80330	sediment metagenome	318	0
SRR6452022	18980	sediment metagenome	317	0
DRR061186	73814	sediment metagenome	315	0
SRR6452075	19089	sediment metagenome	315	0
SRR6172130	24441	marine sediment metagenome	313	0
SRR6173744	76363	marine sediment metagenome	303	0
SRR6452113	18382	sediment metagenome	299	0
SRR1583216	538008	marine sediment metagenome	298	0
SRR6173521	88230	marine sediment metagenome	298	0
SRR2032926	23492	soil metagenome	296	0
SRR6452062	27394	sediment metagenome	296	0
SRR8359693	76967	marine metagenome	295	0
SRR7637181	60087	sediment metagenome	294	0
SRR7637191	60012	sediment metagenome	291	0
SRR8284925	100567	marine metagenome	291	0
DRR061188	46255	sediment metagenome	290	0
SRR5512568	48496	marine metagenome	290	0
SRR6452114	18865	sediment metagenome	288	0
SRR6171776	75702	marine sediment metagenome	285	0
ERR2619107	81198	enrichment culture	283	0
SRR6452071	26671	sediment metagenome	282	0
SRR6171758	97648	marine sediment metagenome	280	0
SRR6173650	67613	marine sediment metagenome	276	0
SRR6171800	165334	marine sediment metagenome	268	0
SRR4938539	75956	plant metagenome	267	0
SRR3984612	52922	soil metagenome	265	0
SRR3096027	69872	marine sediment metagenome	260	0
SRR6172192	47816	marine sediment metagenome	260	0
SRR6171599	225715	marine sediment metagenome	259	0
SRR2032932	42645	soil metagenome	257	0
ERR2619104	128627	enrichment culture	254	0
SRR1824394	53071	marine metagenome	254	0
SRR6171871	203687	marine sediment metagenome	252	0
SRR6172095	94121	marine sediment metagenome	250	0
SRR8359647	68804	marine metagenome	250	0
SRR6171879	215163	marine sediment metagenome	249	0
DRR061191	57174	sediment metagenome	248	0
SRR6172094	85407	marine sediment metagenome	246	0
SRR6173748	74219	marine sediment metagenome	244	0
DRR061164	72487	sediment metagenome	242	0
DRR061156	79689	sediment metagenome	241	0
SRR1583247	56423	marine sediment metagenome	241	0
SRR6173605	83418	marine sediment metagenome	240	0
SRR8359684	79689	marine metagenome	239	0
SRR8505530	54743	sediment metagenome	238	0
SRR1559259	36427	marine sediment metagenome	237	0
SRR3736221	28330	aquatic metagenome	237	0
SRR8359743	56624	marine metagenome	235	0
SRR6452101	20718	sediment metagenome	232	0
SRR6452077	21695	sediment metagenome	231	0
SRR7637175	60411	sediment metagenome	230	0
SRR8591396	5987209	marine metagenome	230	0
SRR2032937	34948	soil metagenome	229	0
SRR6171996	18495	marine sediment metagenome	228	0
SRR6173682	102562	marine sediment metagenome	228	0
DRR061155	79686	sediment metagenome	227	0
SRR2032988	21949	soil metagenome	227	0
SRR4938502	82655	plant metagenome	224	0
SRR4938526	150088	plant metagenome	224	0
SRR6452119	25095	sediment metagenome	224	0
DRR061183	63533	sediment metagenome	220	0
SRR3736202	47366	aquatic metagenome	219	0
SRR6172114	29727	marine sediment metagenome	219	0
SRR1824384	45344	marine metagenome	218	0
SRR2913578	39473	marine sediment metagenome	218	0
SRR6172149	32319	marine sediment metagenome	218	0
SRR8361512	118788	plant metagenome	218	0
SRR2913583	30328	marine sediment metagenome	217	0
DRR061185	71844	sediment metagenome	216	0
SRR1824352	58719	marine metagenome	213	0
SRR8285031	86179	freshwater metagenome	213	0
SRR6452056	24891	sediment metagenome	212	0
SRR1226616	919039	marine sediment metagenome	209	0
SRR6452122	16541	sediment metagenome	209	0
SRR1824386	60162	marine metagenome	207	0
SRR6452054	12996	sediment metagenome	207	0
DRR061148	55348	sediment metagenome	205	0
SRR6452110	14373	sediment metagenome	205	0
SRR6452112	21337	sediment metagenome	203	0
SRR6452066	22670	sediment metagenome	201	0
DRR061147	56077	sediment metagenome	200	0
SRR8359659	35794	marine metagenome	200	0
SRR1824357	57359	marine metagenome	199	0
SRR6173738	76946	marine sediment metagenome	199	0
SRR8359756	35414	marine metagenome	199	0
ERR2619109	156450	enrichment culture	198	0
SRR6172156	26852	marine sediment metagenome	198	0
SRR1583220	75877	marine sediment metagenome	197	0
SRR1824385	65897	marine metagenome	197	0
SRR1824393	56161	marine metagenome	197	0
SRR6171602	98780	marine sediment metagenome	197	0
SRR7077901	81667	fish metagenome	196	0
DRR061163	84061	sediment metagenome	195	0
SRR6172279	20545	marine sediment metagenome	193	0
DRR061187	73860	sediment metagenome	192	0
SRR2032922	36074	soil metagenome	192	0
SRR4938521	97561	plant metagenome	191	0
SRR3984616	42525	soil metagenome	189	0
SRR1647967	58560	marine sediment metagenome	187	0
SRR6172164	31297	marine sediment metagenome	187	0
DRR061149	61155	sediment metagenome	186	3
SRR2913586	24329	marine sediment metagenome	186	0
DRR061159	83552	sediment metagenome	185	0
ERR2109118	13316	metagenomes	185	0
SRR7505917	234385	metagenome	185	0
SRR1824395	75205	marine metagenome	184	0
SRR6172270	16647	marine sediment metagenome	181	0
SRR2913582	28399	marine sediment metagenome	180	0
ERR2619169	61468	enrichment culture	178	0
SRR6452072	17904	sediment metagenome	178	0
SRR6452111	13279	sediment metagenome	178	0
SRR1824350	56190	marine metagenome	177	0
SRR2913588	30154	marine sediment metagenome	176	0
SRR1824391	51510	marine metagenome	175	0
SRR6452107	17169	sediment metagenome	174	0
SRR6171878	115762	marine sediment metagenome	173	0
SRR2913585	29136	marine sediment metagenome	170	0
SRR6172063	22556	marine sediment metagenome	170	0
DRR061160	81739	sediment metagenome	169	0
SRR6172019	17132	marine sediment metagenome	169	0
SRR1824397	48011	marine metagenome	168	0
SRR6172136	15415	marine sediment metagenome	168	0
DRR061162	86977	sediment metagenome	167	0
SRR2913581	25724	marine sediment metagenome	167	0
SRR8361491	114843	plant metagenome	166	0
SRR3669830	25388	aquatic metagenome	165	0
SRR6172222	16382	marine sediment metagenome	165	0
SRR1824401	54338	marine metagenome	163	0
SRR6171886	87349	marine sediment metagenome	163	0
SRR6172099	77361	marine sediment metagenome	163	0
SRR8359621	36857	marine metagenome	162	0
SRR2032928	21555	soil metagenome	161	0
SRR2913587	25456	marine sediment metagenome	161	0
SRR6172249	75508	marine sediment metagenome	161	0
SRR6172255	16207	marine sediment metagenome	161	0
SRR6172282	19834	marine sediment metagenome	160	0
SRR1824359	46843	marine metagenome	159	0
SRR2032924	24877	soil metagenome	159	0
SRR3736155	50034	aquatic metagenome	159	0
ERR974043	45492	metagenome	158	0
ERR232235	20951	marine metagenome	156	0
SRR1647965	73162	marine sediment metagenome	156	0
SRR6171978	8887	marine sediment metagenome	156	0
SRR6172182	32454	marine sediment metagenome	156	0
SRR8359662	45506	marine metagenome	154	0
SRR2032986	26987	soil metagenome	153	0
SRR6452038	25712	sediment metagenome	153	0
SRR4938506	33157	plant metagenome	152	0
SRR6172047	18785	marine sediment metagenome	152	0
SRR8359636	50362	marine metagenome	151	0
SRR6172055	26208	marine sediment metagenome	150	0
SRR6452053	17720	sediment metagenome	150	0
SRR6172053	20481	marine sediment metagenome	148	0
SRR8359681	33721	marine metagenome	147	0
SRR8361498	159133	plant metagenome	147	0
SRR6452046	15019	sediment metagenome	145	0
SRR2032886	26643	soil metagenome	144	0
SRR6172093	86964	marine sediment metagenome	144	0
SRR6172101	39530	marine sediment metagenome	144	0
SRR1824364	80894	marine metagenome	143	0
SRR3984643	52421	soil metagenome	143	0
SRR6172247	66464	marine sediment metagenome	143	0
SRR6172193	41679	marine sediment metagenome	142	0
SRR1824402	45019	marine metagenome	141	0
SRR2032915	50239	soil metagenome	141	0
SRR6452121	19949	sediment metagenome	141	0
SRR8361497	158805	plant metagenome	141	0
SRR2032883	38816	soil metagenome	140	0
SRR3736157	58921	aquatic metagenome	140	0
SRR6173520	83569	marine sediment metagenome	140	0
SRR1824353	49294	marine metagenome	139	0
SRR2032925	28634	soil metagenome	139	0
SRR6452030	14873	sediment metagenome	138	0
DRR061161	76536	sediment metagenome	134	0
ERR2619166	188958	enrichment culture	133	0
SRR3984644	45656	soil metagenome	133	0
SRR2913575	27951	marine sediment metagenome	132	0
SRR3984620	33332	soil metagenome	131	0
SRR8505559	50001	sediment metagenome	131	0
SRR6171660	117132	marine sediment metagenome	130	0
SRR6172001	19583	marine sediment metagenome	130	0
ERR2619168	59308	enrichment culture	129	0
SRR6172215	26953	marine sediment metagenome	129	0
SRR6173621	74534	marine sediment metagenome	129	0
SRR6452085	23101	sediment metagenome	129	0
SRR1824400	49815	marine metagenome	128	0
SRR2032929	42504	soil metagenome	127	0
SRR6172068	17875	marine sediment metagenome	127	0
DRR061146	50033	sediment metagenome	126	0
DRR061157	77406	sediment metagenome	126	0
SRR3736111	26743	aquatic metagenome	122	0
SRR6171936	18160	marine sediment metagenome	122	0
SRR6172080	21990	marine sediment metagenome	122	0
SRR8359735	48017	marine metagenome	122	0
SRR3999056	38174	marine metagenome	121	0
SRR3984649	41687	soil metagenome	120	0
SRR6452076	12665	sediment metagenome	120	0
SRR4938525	98125	plant metagenome	119	0
SRR6452012	4388	sediment metagenome	119	0
ERR1360110	9969	marine sediment metagenome	118	0
SRR6172158	20094	marine sediment metagenome	118	0
SRR8361502	141587	plant metagenome	118	0
SRR1824390	35707	marine metagenome	117	0
SRR6452083	7876	sediment metagenome	117	0
SRR7077908	68962	fish metagenome	117	0
SRR7077943	60223	fish metagenome	117	0
SRR2032977	32617	soil metagenome	116	0
SRR2032989	43845	soil metagenome	115	0
SRR6171746	82330	marine sediment metagenome	115	0
SRR6452103	10782	sediment metagenome	115	0
SRR1583209	18403	marine sediment metagenome	114	0
SRR6171601	88424	marine sediment metagenome	114	0
SRR2913589	27113	marine sediment metagenome	113	0
SRR8361496	88704	plant metagenome	113	0
SRR2669761	1057	freshwater sediment metagenome	112	0
SRR3999054	44963	marine metagenome	112	0
SRR4938495	42201	plant metagenome	112	0
SRR6171765	112447	marine sediment metagenome	112	0
SRR6452069	20470	sediment metagenome	112	0
SRR6452115	16509	sediment metagenome	112	0
SRR6452118	11705	sediment metagenome	112	0
SRR3984636	50166	soil metagenome	111	0
SRR6452070	16801	sediment metagenome	111	0
SRR8284926	95028	marine metagenome	111	0
SRR8284933	87191	freshwater metagenome	110	0
SRR8589911	26101	marine sediment metagenome	110	0
SRR6172058	17442	marine sediment metagenome	109	0
SRR8361490	84670	plant metagenome	108	0
DRR061158	71904	sediment metagenome	107	0
SRR2032914	10361	soil metagenome	106	0
SRR6452096	22473	sediment metagenome	106	0
DRR061181	77162	sediment metagenome	105	0
ERR2619173	191466	enrichment culture	105	0
SRR3984618	42058	soil metagenome	105	0
SRR6173636	87236	marine sediment metagenome	105	0
SRR2002422	220698	salt marsh metagenome	104	0
SRR3984634	52515	soil metagenome	104	0
SRR6173737	153770	marine sediment metagenome	104	0
SRR6452003	14105	sediment metagenome	104	0
SRR1649633	244144	marine sediment metagenome	103	0
SRR6171830	114628	marine sediment metagenome	103	0
SRR6452049	20332	sediment metagenome	103	0
SRR6452067	21963	sediment metagenome	103	0
SRR6452079	5574	sediment metagenome	102	0
ERR2619108	65346	enrichment culture	101	0
SRR1824379	60871	marine metagenome	101	0
SRR2032920	18397	soil metagenome	101	0
SRR5397965	156479	chicken gut metagenome	101	0
SRR6173681	113043	marine sediment metagenome	101	0
SRR6452099	15516	sediment metagenome	101	0
SRR1824387	51023	marine metagenome	99	0
SRR2032933	36467	soil metagenome	99	0
SRR5478642	124628	soil metagenome	99	0
SRR6171831	137125	marine sediment metagenome	99	0
SRR6172280	15304	marine sediment metagenome	99	0
SRR6173585	153271	marine sediment metagenome	99	0
ERR2619172	176017	enrichment culture	98	0
SRR6171659	114333	marine sediment metagenome	98	0
SRR2032913	43478	soil metagenome	97	0
SRR6172032	12334	marine sediment metagenome	97	0
SRR6172209	18246	marine sediment metagenome	97	0
SRR8284937	105946	marine metagenome	96	0
SRR1647968	39762	marine sediment metagenome	95	0
SRR2032885	28129	soil metagenome	95	0
SRR2032974	32528	soil metagenome	95	0
SRR1649674	158267	marine sediment metagenome	94	0
SRR6452063	23144	sediment metagenome	94	0
SRR6452068	19593	sediment metagenome	94	0
SRR7077947	51104	fish metagenome	94	0
SRR2032912	45084	soil metagenome	93	0
SRR3984638	45750	soil metagenome	93	0
SRR6172066	25116	marine sediment metagenome	93	0
SRR6452000	18200	sediment metagenome	93	0
SRR6452016	5039	sediment metagenome	93	0
SRR8284939	142595	marine metagenome	93	0
SRR8589890	29208	marine sediment metagenome	93	0
DRR060159	25244	marine sediment metagenome	92	0
SRR7077949	48493	fish metagenome	92	0
SRR2032964	34126	soil metagenome	91	0
SRR6172201	28250	marine sediment metagenome	91	0
SRR8359746	44955	marine metagenome	91	0
SRR8489997	118508	marine sediment metagenome	91	0
DRR061166	76547	sediment metagenome	90	0
SRR1824354	35364	marine metagenome	90	0
SRR2032931	35933	soil metagenome	90	0
SRR6452108	24970	sediment metagenome	90	0
SRR1647964	57603	marine sediment metagenome	89	0
SRR6172221	24047	marine sediment metagenome	89	48
SRR6451998	11307	sediment metagenome	89	0
SRR6452002	12465	sediment metagenome	89	0
SRR6452028	20363	sediment metagenome	89	0
SRR1647969	60511	marine sediment metagenome	88	0
SRR2032958	64139	soil metagenome	88	0
SRR3984628	40077	soil metagenome	88	0
SRR6172028	15094	marine sediment metagenome	88	0
SRR4938489	91704	plant metagenome	87	0
SRR6172138	19961	marine sediment metagenome	87	0
SRR6452102	13847	sediment metagenome	87	0
SRR6452116	22302	sediment metagenome	87	0
SRR7077933	62664	fish metagenome	87	0
SRR7637193	92903	sediment metagenome	87	0
SRR3984624	40850	soil metagenome	86	0
SRR6171665	123453	marine sediment metagenome	86	0
SRR6171827	121456	marine sediment metagenome	86	0
SRR2027623	124859	sediment metagenome	85	0
SRR6172018	18416	marine sediment metagenome	85	0
SRR6172089	15558	marine sediment metagenome	85	0
SRR6452091	8133	sediment metagenome	85	0
SRR1257386	551835	marine sediment metagenome	84	0
SRR3173598	30921	wetland metagenome	84	0
SRR3736132	49659	aquatic metagenome	84	0
SRR3736133	38526	aquatic metagenome	84	27
SRR1824405	54744	marine metagenome	83	0
SRR6172275	17106	marine sediment metagenome	83	0
SRR6452117	12579	sediment metagenome	83	0
SRR6172027	19283	marine sediment metagenome	82	0
SRR6172197	28266	marine sediment metagenome	82	0
SRR6451997	11906	sediment metagenome	82	0
SRR6172190	15248	marine sediment metagenome	81	0
SRR6452039	27609	sediment metagenome	81	0
SRR3984631	44719	soil metagenome	80	0
SRR5397962	104142	chicken gut metagenome	80	0
SRR6452033	24119	sediment metagenome	79	0
SRR6452035	19047	sediment metagenome	79	0
SRR8284927	53981	marine metagenome	79	2
SRR1647966	37147	marine sediment metagenome	78	0
SRR3984640	36394	soil metagenome	78	0
SRR8284938	146578	marine metagenome	78	0
SRR1824409	43183	marine metagenome	77	0
SRR2032919	21062	soil metagenome	77	2
SRR4938481	50983	plant metagenome	77	0
SRR6172057	23521	marine sediment metagenome	77	0
SRR8505564	53259	sediment metagenome	77	0
SRR3984623	46458	soil metagenome	76	0
SRR3984653	41327	soil metagenome	76	0
SRR6172277	15699	marine sediment metagenome	76	0
SRR6173703	76076	marine sediment metagenome	76	0
SRR2032911	35197	soil metagenome	75	0
SRR2032934	52283	soil metagenome	75	0
SRR2032970	25318	soil metagenome	75	0
SRR3984633	39403	soil metagenome	75	0
SRR5397969	67210	chicken gut metagenome	75	0
SRR1649672	178399	marine sediment metagenome	74	0
SRR3984645	47921	soil metagenome	74	0
SRR6171828	110422	marine sediment metagenome	74	0
SRR6452036	22404	sediment metagenome	74	0
SRR1649609	67836	marine sediment metagenome	73	0
SRR4938496	101123	plant metagenome	73	0
SRR1824399	33640	marine metagenome	72	0
SRR2032902	87086	soil metagenome	72	0
ERR2619167	86713	enrichment culture	71	0
SRR2032983	42857	soil metagenome	71	0
SRR2032984	26589	soil metagenome	71	0
SRR3984621	54576	soil metagenome	71	0
SRR6171946	28164	marine sediment metagenome	71	0
SRR6172124	11823	marine sediment metagenome	71	0
SRR6172132	20116	marine sediment metagenome	71	0
SRR6452047	14963	sediment metagenome	71	0
SRR8359729	68434	marine metagenome	71	0
ERR2619163	197295	enrichment culture	70	0
SRR1824356	61028	marine metagenome	70	0
SRR6171826	122204	marine sediment metagenome	70	0
SRR6172245	70301	marine sediment metagenome	70	0
SRR1824358	47878	marine metagenome	69	0
SRR1824381	39793	marine metagenome	69	0
SRR2032963	23556	soil metagenome	69	0
SRR6171870	106205	marine sediment metagenome	69	0
SRR8239633	147886	soil metagenome	69	0
SRR1649653	149882	marine sediment metagenome	68	0
SRR2032944	41296	soil metagenome	68	0
SRR3984615	52118	soil metagenome	68	0
SRR8505563	53376	sediment metagenome	68	0
SRR5078207	54925	soil metagenome	67	0
SRR5478583	39025	soil metagenome	67	0
SRR7077966	89262	fish metagenome	67	0
SRR2032903	41159	soil metagenome	66	0
SRR2039594	1152494	soil metagenome	66	0
SRR3173611	28688	Avicennia marina	66	0
SRR3984622	36912	soil metagenome	66	0
SRR6452095	18810	sediment metagenome	66	0
SRR8284907	70285	marine metagenome	66	1
SRR8359629	117817	marine metagenome	66	0
SRR8589923	44032	marine sediment metagenome	66	0
SRR2032887	39265	soil metagenome	65	0
SRR5478691	51639	soil metagenome	65	0
SRR6172050	23858	marine sediment metagenome	65	0
SRR6172216	25088	marine sediment metagenome	65	0
SRR1559261	39458	marine sediment metagenome	64	0
SRR1649636	161732	marine sediment metagenome	64	0
SRR3984635	41009	soil metagenome	64	0
SRR3984650	40592	soil metagenome	64	0
SRR6171951	18912	marine sediment metagenome	64	0
SRR7637177	63816	sediment metagenome	64	0
SRR5078220	44671	soil metagenome	63	0
SRR6172140	20223	marine sediment metagenome	63	0
SRR8361504	145489	plant metagenome	63	0
DRR061165	85467	sediment metagenome	62	0
SRR1649631	237589	marine sediment metagenome	62	0
SRR2032978	34053	soil metagenome	62	0
SRR5001948	23340	marine sediment metagenome	62	0
SRR5078203	50851	soil metagenome	62	0
SRR2032945	24214	soil metagenome	61	0
SRR2032959	25560	soil metagenome	61	0
SRR2913574	16173	marine sediment metagenome	61	0
SRR6452017	19247	sediment metagenome	61	0
SRR6452018	18967	sediment metagenome	61	0
DRR061136	48904	sediment metagenome	60	0
ERR2619162	158307	enrichment culture	60	0
SRR2032990	27322	soil metagenome	60	0
SRR4938541	144146	plant metagenome	60	0
SRR6171743	80841	marine sediment metagenome	60	0
SRR6172171	23013	marine sediment metagenome	60	0
SRR6452100	16893	sediment metagenome	60	0
SRR8284910	104012	marine metagenome	60	0
SRR1784993	404051	soil metagenome	59	0
SRR2136241	32011	marine metagenome	59	0
SRR2032916	32318	soil metagenome	58	0
SRR2913576	14257	marine sediment metagenome	58	0
SRR5397959	128844	chicken gut metagenome	58	0
SRR6171642	64170	marine sediment metagenome	58	0
SRR6173704	79905	marine sediment metagenome	58	0
SRR7505922	178165	metagenome	58	0
SRR6452019	22114	sediment metagenome	57	0
SRR8505540	46404	sediment metagenome	57	0
ERR2619112	25388	enrichment culture	56	0
SRR1647963	41787	marine sediment metagenome	56	0
SRR2027257	24527	soil metagenome	56	0
SRR6171700	213376	marine sediment metagenome	56	0
SRR8361510	142252	plant metagenome	56	0
ERR1360107	9477	marine sediment metagenome	55	0
SRR2913579	16945	marine sediment metagenome	55	0
SRR6171748	128856	marine sediment metagenome	55	0
SRR6172052	19352	marine sediment metagenome	55	0
SRR8589909	22298	marine sediment metagenome	55	0
DRR060170	50948	marine sediment metagenome	54	0
SRR1583248	119668	marine sediment metagenome	54	0
SRR2032982	63404	soil metagenome	54	0
SRR7505907	166210	metagenome	54	0
DRR060148	33656	marine sediment metagenome	53	0
ERR2619171	96604	enrichment culture	53	0
SRR2032949	63918	soil metagenome	53	0
SRR7077945	49839	fish metagenome	53	65
SRR8284920	92109	marine metagenome	53	0
DRR061189	77964	sediment metagenome	52	0
SRR2002304	52063	sediment metagenome	52	0
SRR2136252	41319	marine metagenome	52	0
SRR5468979	32677	soil metagenome	52	0
SRR5620606	268353	marine metagenome	52	0
SRR6171993	15353	marine sediment metagenome	52	0
SRR6172085	12924	marine sediment metagenome	52	0
SRR7505924	184807	metagenome	52	0
SRR8284923	47688	marine metagenome	52	0
SRR8359749	96590	marine metagenome	52	0
SRR1824396	55946	marine metagenome	51	0
SRR2001625	42847	marine sediment metagenome	51	0
SRR4938534	41497	plant metagenome	51	0
SRR6171649	102678	marine sediment metagenome	51	0
SRR6172143	16650	marine sediment metagenome	51	0
SRR6172234	25828	marine sediment metagenome	51	0
SRR6173516	105726	marine sediment metagenome	51	0
SRR6173759	108193	marine sediment metagenome	51	0
SRR6173789	95214	marine sediment metagenome	51	0
SRR1559232	49653	marine sediment metagenome	50	0
SRR2032973	30891	soil metagenome	50	0
SRR2913572	14467	marine sediment metagenome	50	0
SRR6172123	15045	marine sediment metagenome	50	0
SRR8284916	66871	marine metagenome	50	2
SRR1649656	166803	marine sediment metagenome	49	0
SRR2002423	207689	salt marsh metagenome	49	0
SRR2032981	36345	soil metagenome	49	0
SRR5397954	71610	chicken gut metagenome	49	0
SRR6171745	94831	marine sediment metagenome	49	0
SRR6172022	16200	marine sediment metagenome	49	0
SRR6173629	112434	marine sediment metagenome	49	0
SRR6452011	5368	sediment metagenome	49	0
ERR2619164	122017	enrichment culture	48	0
SRR1557173	81273	marine sediment metagenome	48	0
SRR1647937	57738	marine sediment metagenome	48	0
SRR6171739	118526	marine sediment metagenome	48	0
SRR6171898	23039	marine sediment metagenome	48	0
SRR6172173	21062	marine sediment metagenome	48	0
SRR6452004	10741	sediment metagenome	48	0
SRR2002410	135318	salt marsh metagenome	47	0
SRR3984630	48509	soil metagenome	47	0
SRR6171950	20658	marine sediment metagenome	47	0
SRR6173692	127111	marine sediment metagenome	47	0
SRR7505902	145875	metagenome	47	0
DRR060162	30260	marine sediment metagenome	46	0
SRR1649665	197246	marine sediment metagenome	46	0
SRR2136249	44740	marine metagenome	46	0
SRR6171597	88952	marine sediment metagenome	46	0
DRR061135	44360	sediment metagenome	45	0
ERR1337670	36530	metagenome	45	0
SRR1824383	48085	marine metagenome	45	0
SRR3736131	49733	aquatic metagenome	45	0
SRR6172043	21850	marine sediment metagenome	45	0
SRR6398153	10148	sediment metagenome	45	0
SRR8589888	30469	marine sediment metagenome	45	0
SRR1559242	33425	marine sediment metagenome	44	0
SRR1824417	30494	marine metagenome	44	0
SRR2032948	60558	soil metagenome	44	0
SRR3984639	29921	soil metagenome	44	0
SRR6172004	24670	marine sediment metagenome	44	0
SRR6172029	20347	marine sediment metagenome	44	0
SRR6172067	20219	marine sediment metagenome	44	0
SRR6172265	25012	marine sediment metagenome	44	0
SRR6173567	113850	marine sediment metagenome	44	0
SRR6173601	81608	marine sediment metagenome	44	0
SRR6173771	118408	marine sediment metagenome	44	0
SRR2002309	60755	sediment metagenome	43	0
SRR2032905	49139	soil metagenome	43	0
SRR2032975	21889	soil metagenome	43	0
SRR2136236	54277	marine metagenome	43	0
SRR5078180	105811	soil metagenome	43	0
SRR5478616	33196	soil metagenome	43	0
SRR6172125	14894	marine sediment metagenome	43	0
SRR2002303	61335	sediment metagenome	42	0
SRR2748655	1156584	sponge metagenome	42	0
SRR3173599	27934	wetland metagenome	42	0
SRR5478651	33395	soil metagenome	42	0
SRR7077936	60377	fish metagenome	42	0
SRR8505561	33516	sediment metagenome	42	0
SRR8505562	51251	sediment metagenome	42	0
ERR2619170	80117	enrichment culture	41	0
SRR1649657	93516	marine sediment metagenome	41	0
SRR2027716	91737	sediment metagenome	41	0
SRR3132509	8134	human nasopharyngeal metagenome	41	0
SRR4938486	76025	plant metagenome	41	0
SRR5078202	47143	soil metagenome	41	0
SRR5478682	65320	soil metagenome	41	0
SRR6172025	19124	marine sediment metagenome	41	0
SRR6452074	14478	sediment metagenome	41	0
SRR1583212	9769	marine sediment metagenome	40	0
SRR2032896	31290	soil metagenome	40	0
SRR2136228	65625	marine metagenome	40	0
SRR3984659	36135	soil metagenome	40	0
SRR6171664	110855	marine sediment metagenome	40	0
SRR6171933	23691	marine sediment metagenome	40	0
SRR6452124	22865	sediment metagenome	40	0
SRR8284940	104587	marine metagenome	40	0
SRR8589903	18647	marine sediment metagenome	40	0
SRR1647946	46286	marine sediment metagenome	39	0
SRR1649651	188124	marine sediment metagenome	39	0
SRR6171945	21379	marine sediment metagenome	39	0
SRR6172278	22800	marine sediment metagenome	39	0
SRR1824351	37082	marine metagenome	38	0
SRR2913570	14698	marine sediment metagenome	38	0
SRR5078190	40199	soil metagenome	38	0
SRR5478697	67328	soil metagenome	38	0
SRR6171747	109274	marine sediment metagenome	38	0
SRR6171832	134538	marine sediment metagenome	38	0
SRR6172065	26873	marine sediment metagenome	38	0
SRR8359615	20052	marine metagenome	38	0
SRR8361509	134700	plant metagenome	38	0
SRR2002411	169403	salt marsh metagenome	37	0
SRR2027619	98909	sediment metagenome	37	0
SRR2032884	34226	soil metagenome	37	0
SRR5478692	94442	soil metagenome	37	0
SRR6171694	162293	marine sediment metagenome	37	0
SRR6172003	21154	marine sediment metagenome	37	0
SRR6172070	25437	marine sediment metagenome	37	0
SRR6452007	7623	sediment metagenome	37	0
SRR7077956	64116	fish metagenome	37	0
SRR7505912	168533	metagenome	37	0
SRR2002305	57652	sediment metagenome	36	0
SRR2032955	48833	soil metagenome	36	0
SRR2032968	29061	soil metagenome	36	0
SRR2136244	41497	marine metagenome	36	0
SRR6171829	113751	marine sediment metagenome	36	0
SRR6171948	20791	marine sediment metagenome	36	0
SRR6172008	20376	marine sediment metagenome	36	0
SRR6172078	10440	marine sediment metagenome	36	0
SRR6172236	9758	marine sediment metagenome	36	0
SRR8361506	71555	plant metagenome	36	0
SRR1824407	36807	marine metagenome	35	0
SRR2136239	41133	marine metagenome	35	0
SRR3736140	50616	aquatic metagenome	35	0
SRR3984641	41583	soil metagenome	35	0
SRR6172160	14459	marine sediment metagenome	35	0
SRR7505901	173304	metagenome	35	0
SRR7505926	173728	metagenome	35	0
SRR8284936	75308	freshwater metagenome	35	0
SRR1824382	59423	marine metagenome	34	0
SRR2002409	223108	salt marsh metagenome	34	0
SRR2032941	82332	soil metagenome	34	0
SRR3984654	14920	soil metagenome	34	0
SRR5078188	30366	soil metagenome	34	0
SRR5078216	35561	soil metagenome	34	0
SRR5478706	43855	soil metagenome	34	0
SRR6171799	118739	marine sediment metagenome	34	0
SRR6172011	13773	marine sediment metagenome	34	0
SRR6173710	115353	marine sediment metagenome	34	0
SRR6452020	18299	sediment metagenome	34	0
SRR8284909	86944	marine metagenome	34	0
SRR8589893	8156	marine sediment metagenome	34	0
DRR061140	56550	sediment metagenome	33	0
SRR1824411	45798	marine metagenome	33	0
SRR2040999	213252	aquatic metagenome	33	0
SRR2136254	33656	marine metagenome	33	0
SRR2669755	1639	freshwater sediment metagenome	33	0
SRR4938510	59415	plant metagenome	33	0
SRR5078189	34644	soil metagenome	33	0
SRR5078197	38479	soil metagenome	33	0
SRR5469023	21759	soil metagenome	33	0
SRR5478683	40109	soil metagenome	33	0
SRR6452048	17678	sediment metagenome	33	0
SRR7077898	122970	fish metagenome	33	0
SRR8284992	88073	freshwater metagenome	33	0
SRR1583242	7039	marine sediment metagenome	32	0
SRR1649627	218131	marine sediment metagenome	32	0
SRR1824416	30169	marine metagenome	32	0
SRR2032940	25872	soil metagenome	32	0
SRR5478584	78314	soil metagenome	32	0
SRR6171701	139473	marine sediment metagenome	32	0
SRR6172034	11309	marine sediment metagenome	32	0
SRR6172161	22708	marine sediment metagenome	32	0
SRR6173760	114900	marine sediment metagenome	32	0
SRR6452029	15991	sediment metagenome	32	0
SRR7077934	68786	fish metagenome	32	0
SRR7637180	77838	sediment metagenome	32	0
SRR8359653	23214	marine metagenome	32	0
SRR8589891	22083	marine sediment metagenome	32	0
DRR060137	10327	marine sediment metagenome	31	0
ERR2619110	44102	enrichment culture	31	0
SRR2027313	39728	soil metagenome	31	0
SRR2032908	44271	soil metagenome	31	0
SRR7077935	52547	fish metagenome	31	0
SRR8268295	47952	fish gut metagenome	31	0
ERR867782	2044449	marine metagenome	30	0
SRR2032960	33113	soil metagenome	30	0
SRR2136226	59053	marine metagenome	30	0
SRR3984647	30994	soil metagenome	30	0
SRR5078201	64159	soil metagenome	30	0
SRR5078208	90618	soil metagenome	30	0
SRR5478618	32803	soil metagenome	30	0
SRR6171979	26189	marine sediment metagenome	30	0
SRR8359623	87855	marine metagenome	30	0
SRR2032965	46401	soil metagenome	29	0
SRR3984637	39264	soil metagenome	29	0
SRR3984651	13648	soil metagenome	29	0
SRR4938518	60793	plant metagenome	29	0
SRR4938528	41131	plant metagenome	29	0
SRR5001969	21396	marine sediment metagenome	29	0
SRR6171939	17375	marine sediment metagenome	29	0
SRR6172240	14602	marine sediment metagenome	29	0
SRR6172263	9393	marine sediment metagenome	29	0
DRR060160	16637	marine sediment metagenome	28	0
SRR1649644	132813	marine sediment metagenome	28	0
SRR1649676	255029	marine sediment metagenome	28	0
SRR2040984	363995	aquatic metagenome	28	0
SRR3173593	21182	Bruguiera gymnorhiza	28	0
SRR3736169	55842	aquatic metagenome	28	0
SRR3984614	27822	soil metagenome	28	0
SRR4938482	73992	plant metagenome	28	0
SRR6171929	27837	marine sediment metagenome	28	0
SRR6171955	16143	marine sediment metagenome	28	0
SRR6452104	13378	sediment metagenome	28	0
SRR8490000	47860	marine sediment metagenome	28	0
SRR8580107	8386	metagenome	28	0
SRR8589910	30440	marine sediment metagenome	28	0
ERR2619145	235082	enrichment culture	27	0
SRR2032904	52474	soil metagenome	27	0
SRR2032985	29593	soil metagenome	27	0
SRR3736143	57031	aquatic metagenome	27	0
SRR4244559	95050	marine metagenome	27	0
SRR4938514	65711	plant metagenome	27	0
SRR5478663	79347	soil metagenome	27	0
SRR6171926	18624	marine sediment metagenome	27	0
SRR6172111	15100	marine sediment metagenome	27	0
SRR6451999	20042	sediment metagenome	27	0
SRR6452089	3457	sediment metagenome	27	0
SRR8359661	35623	marine metagenome	27	6
DRR061138	65693	sediment metagenome	26	0
ERR1777337	60080	sediment metagenome	26	0
SRR1647919	44100	marine sediment metagenome	26	0
SRR5078214	45070	soil metagenome	26	0
SRR5478687	53834	soil metagenome	26	0
SRR5478701	45738	soil metagenome	26	0
SRR6172133	16661	marine sediment metagenome	26	0
SRR6173660	64702	marine sediment metagenome	26	0
SRR6173688	155677	marine sediment metagenome	26	0
SRR6308897	49282	freshwater metagenome	26	0
SRR7505920	145317	metagenome	26	0
SRR8239568	93573	soil metagenome	26	0
SRR8490008	92653	marine sediment metagenome	26	0
SRR8589922	49724	marine sediment metagenome	26	0
ERR2619156	127280	enrichment culture	25	0
SRR1649626	122407	marine sediment metagenome	25	0
SRR1649632	158083	marine sediment metagenome	25	0
SRR1649662	154010	marine sediment metagenome	25	0
SRR2040986	106965	aquatic metagenome	25	0
SRR2136240	36324	marine metagenome	25	0
SRR2136250	48781	marine metagenome	25	0
SRR5001938	10866	marine sediment metagenome	25	0
SRR5262288	695430	soil metagenome	25	0
SRR7505903	149058	metagenome	25	0
SRR7637187	57893	sediment metagenome	25	0
DRR060150	61869	marine sediment metagenome	24	0
SRR1649624	48498	marine sediment metagenome	24	0
SRR2027622	62822	sediment metagenome	24	0
SRR2032942	19559	soil metagenome	24	0
SRR5478622	31556	soil metagenome	24	0
SRR6171928	22463	marine sediment metagenome	24	0
SRR7505916	173234	metagenome	24	0
SRR8359738	81016	marine metagenome	24	0
DRR061137	51983	sediment metagenome	23	0
SRR1647971	44423	marine sediment metagenome	23	0
SRR1649614	116075	marine sediment metagenome	23	0
SRR1649642	184885	marine sediment metagenome	23	0
SRR2032895	41304	soil metagenome	23	0
SRR2032971	15629	soil metagenome	23	0
SRR4244560	55930	marine metagenome	23	0
SRR4938516	62422	plant metagenome	23	0
SRR5001944	5959	marine sediment metagenome	23	0
SRR5478668	57671	soil metagenome	23	0
SRR5478671	41071	soil metagenome	23	0
SRR5478703	43465	soil metagenome	23	0
SRR5478710	48952	soil metagenome	23	0
SRR6172061	18977	marine sediment metagenome	23	0
SRR6172106	31815	marine sediment metagenome	23	0
SRR7505921	149239	metagenome	23	0
SRR8359622	80444	marine metagenome	23	0
SRR1559246	57950	marine sediment metagenome	22	0
SRR1649608	48543	marine sediment metagenome	22	0
SRR1649661	127811	marine sediment metagenome	22	0
SRR2027271	25650	soil metagenome	22	0
SRR2032901	33644	soil metagenome	22	0
SRR3984629	37387	soil metagenome	22	0
SRR3984652	34337	soil metagenome	22	0
SRR4938484	55415	plant metagenome	22	0
SRR6171834	98107	marine sediment metagenome	22	0
SRR6171973	22641	marine sediment metagenome	22	0
SRR6172116	25721	marine sediment metagenome	22	0
SRR6172244	12796	marine sediment metagenome	22	0
SRR6452125	10948	sediment metagenome	22	0
SRR7505928	162769	metagenome	22	0
SRR8241540	61023	sediment metagenome	22	0
SRR8505565	43012	sediment metagenome	22	0
SRR8589898	20449	marine sediment metagenome	22	0
SRR1303758	25645	freshwater metagenome	21	0
SRR1559234	101902	marine sediment metagenome	21	0
SRR1583244	14097	marine sediment metagenome	21	0
SRR4424431	239495	plant metagenome	21	0
SRR5478648	41818	soil metagenome	21	0
SRR5478649	45763	soil metagenome	21	0
SRR5478695	36603	soil metagenome	21	0
SRR6171666	115424	marine sediment metagenome	21	0
SRR6171999	18340	marine sediment metagenome	21	0
SRR6452026	19275	sediment metagenome	21	0
SRR7505910	165498	metagenome	21	0
SRR7505915	181178	metagenome	21	0
SRR7505923	149783	metagenome	21	0
SRR8361494	81093	plant metagenome	21	0
SRR8589899	21862	marine sediment metagenome	21	0
SRR1559248	53718	marine sediment metagenome	20	0
SRR1583221	3984	marine sediment metagenome	20	0
SRR1649648	250452	marine sediment metagenome	20	0
SRR1955408	95109	aquatic metagenome	20	0
SRR2002421	256881	salt marsh metagenome	20	0
SRR2040997	180141	aquatic metagenome	20	0
SRR3132740	38566	human nasopharyngeal metagenome	20	0
SRR3213698	48779	Subpsaltria yangi	20	0
SRR4424439	229320	plant metagenome	20	0
SRR4938549	27064	plant metagenome	20	0
SRR5078166	30930	soil metagenome	20	0
SRR5920431	19847	soil metagenome	20	0
SRR6171989	23634	marine sediment metagenome	20	0
SRR6173568	106883	marine sediment metagenome	20	0
SRR6173610	77266	marine sediment metagenome	20	0
SRR6396235	832341	marine metagenome	20	0
SRR6398193	27288	sediment metagenome	20	0
SRR6452024	16751	sediment metagenome	20	0
SRR6452032	17552	sediment metagenome	20	0
SRR7505909	208068	metagenome	20	0
SRR8589889	26762	marine sediment metagenome	20	0
SRR1559231	59064	marine sediment metagenome	19	0
SRR1649652	91217	marine sediment metagenome	19	0
SRR1649671	165513	marine sediment metagenome	19	0
SRR2041614	309525	aquatic metagenome	19	0
SRR3169192	61644	rock metagenome	19	0
SRR3173622	44628	Nypa fruticans	19	0
SRR3736220	19277	aquatic metagenome	19	0
SRR6171651	163960	marine sediment metagenome	19	0
SRR6171737	164383	marine sediment metagenome	19	0
SRR6171873	114316	marine sediment metagenome	19	0
SRR6171995	26060	marine sediment metagenome	19	0
SRR6173659	64847	marine sediment metagenome	19	0
SRR6173762	108017	marine sediment metagenome	19	0
SRR6398180	12999	sediment metagenome	19	0
SRR6452001	13131	sediment metagenome	19	0
SRR6452105	24787	sediment metagenome	19	0
ERR2619148	207466	enrichment culture	18	0
SRR1824371	73033	marine metagenome	18	0
SRR1824408	49039	marine metagenome	18	0
SRR2027723	85696	sediment metagenome	18	0
SRR2032966	46400	soil metagenome	18	0
SRR5001940	9534	marine sediment metagenome	18	0
SRR5078198	81881	soil metagenome	18	0
SRR5478581	30926	soil metagenome	18	0
SRR6171821	132524	marine sediment metagenome	18	0
SRR6173630	125108	marine sediment metagenome	18	0
SRR6173709	94196	marine sediment metagenome	18	0
SRR7505919	134102	metagenome	18	0
SRR8489992	96552	marine sediment metagenome	18	0
SRR8490004	111268	marine sediment metagenome	18	0
DRR060154	24327	marine sediment metagenome	17	0
DRR060158	31084	marine sediment metagenome	17	0
ERR2109133	15630	metagenomes	17	0
SRR1559236	39181	marine sediment metagenome	17	0
SRR1559258	22764	marine sediment metagenome	17	0
SRR2032894	42214	soil metagenome	17	0
SRR2041047	35717	aquatic metagenome	17	0
SRR3736151	39211	aquatic metagenome	17	0
SRR4826836	3441	marine sediment metagenome	17	0
SRR5078177	66017	soil metagenome	17	0
SRR5078200	51749	soil metagenome	17	0
SRR5478592	33066	soil metagenome	17	0
SRR5478608	30447	soil metagenome	17	0
SRR5478689	52554	soil metagenome	17	0
SRR6171630	132653	marine sediment metagenome	17	0
SRR6171914	16199	marine sediment metagenome	17	0
SRR6172087	11105	marine sediment metagenome	17	0
SRR6172241	15079	marine sediment metagenome	17	0
SRR6173597	72655	marine sediment metagenome	17	0
SRR6173689	163748	marine sediment metagenome	17	0
SRR6452051	17641	sediment metagenome	17	0
SRR8241532	58418	sediment metagenome	17	0
SRR8284918	40542	marine metagenome	17	0
SRR1649679	200967	marine sediment metagenome	16	0
SRR1824366	58881	marine metagenome	16	0
SRR3984632	33218	soil metagenome	16	0
SRR5478639	76911	soil metagenome	16	0
SRR5620625	90119	gut metagenome	16	0
SRR6171639	62191	marine sediment metagenome	16	0
SRR6171908	11882	marine sediment metagenome	16	0
SRR6171940	15000	marine sediment metagenome	16	0
SRR6172118	18377	marine sediment metagenome	16	0
SRR6173515	105553	marine sediment metagenome	16	0
SRR7505906	157306	metagenome	16	0
SRR7637184	66880	sediment metagenome	16	0
SRR8284906	63191	freshwater metagenome	16	0
SRR8589896	16465	marine sediment metagenome	16	0
ERR2109130	9627	metagenomes	15	0
ERR2109137	17679	metagenomes	15	0
SRR1303767	69803	freshwater metagenome	15	0
SRR1649616	116935	marine sediment metagenome	15	3
SRR1649618	153926	marine sediment metagenome	15	0
SRR1649638	122720	marine sediment metagenome	15	0
SRR2002299	62949	sediment metagenome	15	0
SRR2027685	65762	sediment metagenome	15	0
SRR2040985	177885	aquatic metagenome	15	0
SRR2136234	64306	marine metagenome	15	0
SRR3485695	136759	freshwater metagenome	15	0
SRR3924784	42391	aquatic metagenome	15	0
SRR5478595	39528	soil metagenome	15	0
SRR5478624	37091	soil metagenome	15	0
SRR6171652	162036	marine sediment metagenome	15	0
SRR6171888	28319	marine sediment metagenome	15	0
SRR6172153	27068	marine sediment metagenome	15	0
SRR6173596	103624	marine sediment metagenome	15	0
SRR7077932	42864	fish metagenome	15	0
SRR7505914	198561	metagenome	15	0
ERR2619165	125734	enrichment culture	14	0
SRR1570928	18130	beach sand metagenome	14	0
SRR1647974	54518	marine sediment metagenome	14	0
SRR1647976	48973	marine sediment metagenome	14	0
SRR1649620	261169	marine sediment metagenome	14	0
SRR2032893	20172	soil metagenome	14	0
SRR2032936	38510	soil metagenome	14	0
SRR3736108	24798	aquatic metagenome	14	0
SRR4424334	575030	plant metagenome	14	0
SRR4826964	6680	marine sediment metagenome	14	0
SRR4938498	100805	plant metagenome	14	0
SRR5468977	20975	soil metagenome	14	0
SRR5469017	26265	soil metagenome	14	0
SRR5478694	43620	soil metagenome	14	0
SRR5478700	56088	soil metagenome	14	0
SRR5478714	27755	soil metagenome	14	0
SRR6171667	111827	marine sediment metagenome	14	0
SRR6172017	13712	marine sediment metagenome	14	0
SRR6172020	20655	marine sediment metagenome	14	0
SRR6173707	88348	marine sediment metagenome	14	0
SRR6452073	18326	sediment metagenome	14	0
SRR7506416	62727	metagenome	14	0
SRR7506421	85701	metagenome	14	0
SRR8284922	57321	freshwater metagenome	14	0
SRR8284924	131735	freshwater metagenome	14	0
SRR8489990	97046	marine sediment metagenome	14	0
ERR1767163	176685	aquatic metagenome	13	0
SRR1649670	120584	marine sediment metagenome	13	0
SRR1649678	395490	marine sediment metagenome	13	0
SRR2027625	85250	sediment metagenome	13	0
SRR2032962	63125	soil metagenome	13	0
SRR2041035	343562	aquatic metagenome	13	0
SRR3173619	45318	Kandelia candel	13	0
SRR4244561	102180	marine metagenome	13	0
SRR4244564	75340	marine metagenome	13	0
SRR5478632	35390	soil metagenome	13	0
SRR5478669	39268	soil metagenome	13	0
SRR5478680	37342	soil metagenome	13	0
SRR5478709	29713	soil metagenome	13	0
SRR6172026	22627	marine sediment metagenome	13	0
SRR6172188	17341	marine sediment metagenome	13	0
SRR7505927	126051	metagenome	13	0
SRR8359730	15341	marine metagenome	13	0
SRR8505533	55193	sediment metagenome	13	0
SRR8589914	41304	marine sediment metagenome	13	0
ERR2619144	180254	enrichment culture	12	0
SRR1647979	56947	marine sediment metagenome	12	0
SRR2041583	328066	aquatic metagenome	12	0
SRR2041640	127692	aquatic metagenome	12	0
SRR3173615	36127	Ceriops tagal	12	0
SRR3173620	24183	Nypa fruticans	12	0
SRR3736106	23400	aquatic metagenome	12	0
SRR4105477	83946	marine metagenome	12	0
SRR4938547	38715	plant metagenome	12	0
SRR5078215	62406	soil metagenome	12	0
SRR5468966	22275	soil metagenome	12	0
SRR5469019	22873	soil metagenome	12	0
SRR5478580	41773	soil metagenome	12	0
SRR5478628	27386	soil metagenome	12	0
SRR5478637	33711	soil metagenome	12	0
SRR5478688	71630	soil metagenome	12	0
SRR5478708	46477	soil metagenome	12	0
SRR6171692	77119	marine sediment metagenome	12	0
SRR6171693	204511	marine sediment metagenome	12	0
SRR6171938	16931	marine sediment metagenome	12	0
SRR6308687	44171	freshwater metagenome	12	0
SRR8359683	12663	marine metagenome	12	0
DRR060165	36676	marine sediment metagenome	11	0
ERR2619132	79594	enrichment culture	11	0
SRR1557179	92286	marine sediment metagenome	11	0
SRR1559233	62575	marine sediment metagenome	11	0
SRR1583217	50471	marine sediment metagenome	11	0
SRR1583249	33394	marine sediment metagenome	11	0
SRR1649658	89900	marine sediment metagenome	11	0
SRR3132713	57220	human nasopharyngeal metagenome	11	0
SRR4105475	104187	marine metagenome	11	0
SRR4424462	535853	plant metagenome	11	0
SRR5078219	56467	soil metagenome	11	0
SRR5078223	50672	soil metagenome	11	0
SRR5468997	22864	soil metagenome	11	0
SRR5469011	24103	soil metagenome	11	0
SRR5478627	24370	soil metagenome	11	0
SRR5478672	37755	soil metagenome	11	0
SRR5478713	21867	soil metagenome	11	0
SRR5620609	91113	gut metagenome	11	0
SRR6171637	101410	marine sediment metagenome	11	0
SRR6171738	172943	marine sediment metagenome	11	0
SRR6171985	24101	marine sediment metagenome	11	0
SRR6172015	26274	marine sediment metagenome	11	0
SRR6172267	6194	marine sediment metagenome	11	0
SRR6173772	116902	marine sediment metagenome	11	0
SRR7367002	55665	groundwater metagenome	11	0
SRR8490014	73473	marine sediment metagenome	11	0
SRR8530915	30544	marine sediment metagenome	11	0
SRR8589902	13743	marine sediment metagenome	11	0
DRR060169	34409	marine sediment metagenome	10	0
ERR2619122	111616	enrichment culture	10	0
ERR2619124	116193	enrichment culture	10	0
SRR1563067	472341	gut metagenome	10	0
SRR1649645	229664	marine sediment metagenome	10	0
SRR1824361	55115	marine metagenome	10	0
SRR2026989	9831	soil metagenome	10	0
SRR2518281	503667	freshwater metagenome	10	0
SRR2913564	25552	marine sediment metagenome	10	0
SRR2913566	31487	marine sediment metagenome	10	0
SRR3736142	57961	aquatic metagenome	10	0
SRR3984619	10598	soil metagenome	10	0
SRR4938519	154893	plant metagenome	10	0
SRR5078168	56948	soil metagenome	10	0
SRR5078174	49833	soil metagenome	10	0
SRR5397956	76097	chicken gut metagenome	10	0
SRR5468968	30328	soil metagenome	10	0
SRR5469016	12051	soil metagenome	10	0
SRR5469020	21270	soil metagenome	10	0
SRR5478575	98408	soil metagenome	10	0
SRR5478605	33473	soil metagenome	10	0
SRR6171702	121970	marine sediment metagenome	10	0
SRR6171867	90937	marine sediment metagenome	10	0
SRR6172121	24234	marine sediment metagenome	10	0
SRR6172191	2209	marine sediment metagenome	10	0
SRR6172229	25774	marine sediment metagenome	10	0
SRR6173565	102341	marine sediment metagenome	10	0
SRR7077940	49479	fish metagenome	10	0
SRR7506419	72255	metagenome	10	0
SRR7637189	53171	sediment metagenome	10	0
SRR8490005	110012	marine sediment metagenome	10	0
SRR8505547	52232	sediment metagenome	10	0
DRR060144	13794	marine sediment metagenome	9	0
ERR2403180	38261	metagenome	9	0
ERR2619155	43411	enrichment culture	9	0
ERR2619160	154749	enrichment culture	9	0
SRR1557181	67122	marine sediment metagenome	9	0
SRR1647970	54324	marine sediment metagenome	9	0
SRR1649615	82118	marine sediment metagenome	9	0
SRR1649621	290484	marine sediment metagenome	9	0
SRR1824413	33674	marine metagenome	9	0
SRR2670150	40696	freshwater sediment metagenome	9	0
SRR4039415	18203	bovine gut metagenome	9	0
SRR4244573	48060	marine metagenome	9	0
SRR4424429	777126	plant metagenome	9	0
SRR5468973	21585	soil metagenome	9	0
SRR5468988	37142	soil metagenome	9	0
SRR5469022	12604	soil metagenome	9	0
SRR5478572	14362	soil metagenome	9	0
SRR5478591	34288	soil metagenome	9	0
SRR5478610	19883	soil metagenome	9	0
SRR5478617	29149	soil metagenome	9	0
SRR5478621	33378	soil metagenome	9	0
SRR5478699	39006	soil metagenome	9	0
SRR5620607	34935	marine metagenome	9	0
SRR6008393	259182	marine metagenome	9	0
SRR6171911	25773	marine sediment metagenome	9	0
SRR6171935	19460	marine sediment metagenome	9	0
SRR6171977	17728	marine sediment metagenome	9	0
SRR6173492	41690	aquatic metagenome	9	0
SRR6173518	100341	marine sediment metagenome	9	0
SRR6173678	88122	marine sediment metagenome	9	0
SRR6309452	41278	skin metagenome	9	0
SRR6398188	52930	sediment metagenome	9	0
SRR6452052	17054	sediment metagenome	9	0
SRR6457435	107599	marine metagenome	9	0
SRR6975245	35416	chicken gut metagenome	9	0
SRR7077931	60356	fish metagenome	9	0
SRR7084779	143831	soil metagenome	9	0
SRR8284921	45191	freshwater metagenome	9	0
SRR8362967	41729	soil metagenome	9	0
SRR8362970	73832	soil metagenome	9	0
DRR061139	56273	sediment metagenome	8	0
ERR2403183	39116	metagenome	8	0
ERR2619113	100304	enrichment culture	8	0
ERR2619133	122070	enrichment culture	8	0
SRR1559263	31764	marine sediment metagenome	8	0
SRR2027616	82171	sediment metagenome	8	0
SRR2027618	88076	sediment metagenome	8	0
SRR2041048	183427	aquatic metagenome	8	0
SRR2041059	41970	aquatic metagenome	8	0
SRR2041622	215061	aquatic metagenome	8	0
SRR2136224	47058	marine metagenome	8	0
SRR3736150	49414	aquatic metagenome	8	0
SRR4244572	39681	marine metagenome	8	0
SRR4424318	307053	plant metagenome	8	0
SRR5468969	13834	soil metagenome	8	0
SRR5468987	12160	soil metagenome	8	0
SRR5468989	25871	soil metagenome	8	0
SRR5478574	26195	soil metagenome	8	0
SRR5478606	34982	soil metagenome	8	0
SRR5478615	29507	soil metagenome	8	0
SRR5478634	22120	soil metagenome	8	0
SRR5478684	25147	soil metagenome	8	0
SRR6171663	126730	marine sediment metagenome	8	0
SRR6171696	156881	marine sediment metagenome	8	0
SRR6171927	18411	marine sediment metagenome	8	0
SRR6171953	18266	marine sediment metagenome	8	0
SRR6172262	12102	marine sediment metagenome	8	0
SRR6173517	104445	marine sediment metagenome	8	0
SRR6173761	99759	marine sediment metagenome	8	0
SRR6173767	97267	marine sediment metagenome	8	0
SRR6452009	17782	sediment metagenome	8	0
SRR8505546	55120	sediment metagenome	8	0
SRR8521178	8170	marine sediment metagenome	8	0
SRR8530916	23842	marine sediment metagenome	8	0
SRR8589895	35831	marine sediment metagenome	8	0
DRR060163	39503	marine sediment metagenome	7	7
ERR2392181	7261	Methylobacter capsulatus	7	0
ERR2619121	67245	enrichment culture	7	0
SRR1559256	51268	marine sediment metagenome	7	0
SRR1649663	229261	marine sediment metagenome	7	0
SRR1824347	42890	marine metagenome	7	0
SRR2032939	19276	soil metagenome	7	0
SRR2040968	266474	aquatic metagenome	7	0
SRR2127244	62897	soil metagenome	7	0
SRR2136248	53118	marine metagenome	7	0
SRR3085232	27144	sediment metagenome	7	0
SRR3173607	43732	Rhizophora apiculata	7	0
SRR3668783	9798	soil metagenome	7	0
SRR3736105	28150	aquatic metagenome	7	0
SRR3736152	48861	aquatic metagenome	7	0
SRR3736219	27112	aquatic metagenome	7	0
SRR4105480	73421	marine metagenome	7	0
SRR4424445	259284	plant metagenome	7	0
SRR5078164	44229	soil metagenome	7	0
SRR5469029	9924	soil metagenome	7	0
SRR5478573	13564	soil metagenome	7	0
SRR5478604	27313	soil metagenome	7	0
SRR5478607	22409	soil metagenome	7	0
SRR5478640	65801	soil metagenome	7	0
SRR5478655	25451	soil metagenome	7	0
SRR5478658	17464	soil metagenome	7	0
SRR5478674	32798	soil metagenome	7	0
SRR5478711	19109	soil metagenome	7	0
SRR5620611	44856	marine metagenome	7	0
SRR5762575	49584	microbial mat metagenome	7	0
SRR6171591	89434	marine sediment metagenome	7	0
SRR6172096	25259	marine sediment metagenome	7	0
SRR6172239	13810	marine sediment metagenome	7	0
SRR6172243	8280	marine sediment metagenome	7	0
SRR6173645	82343	marine sediment metagenome	7	0
SRR6173714	111798	marine sediment metagenome	7	0
SRR6173741	70566	marine sediment metagenome	7	0
SRR6173763	117385	marine sediment metagenome	7	0
SRR6452064	21959	sediment metagenome	7	0
SRR7084778	146586	soil metagenome	7	0
SRR7506418	76208	metagenome	7	0
SRR7637182	60339	sediment metagenome	7	0
SRR8490003	106082	marine sediment metagenome	7	0
SRR8505566	48792	sediment metagenome	7	0
SRR8521158	7910	marine sediment metagenome	7	0
SRR8521189	7994	marine sediment metagenome	7	0
ERR2109129	6373	metagenomes	6	0
ERR2403181	47560	metagenome	6	0
ERR2619142	113860	enrichment culture	6	0
SRR1559243	47047	marine sediment metagenome	6	0
SRR2027660	51916	sediment metagenome	6	0
SRR2027719	87813	sediment metagenome	6	0
SRR2041062	180497	aquatic metagenome	6	0
SRR2086466	506331	food fermentation metagenome	6	0
SRR3130060	107083	fungus metagenome	6	0
SRR3132788	54733	human nasopharyngeal metagenome	6	0
SRR3736104	26034	aquatic metagenome	6	0
SRR3736112	57545	aquatic metagenome	6	3
SRR3736137	54579	aquatic metagenome	6	6
SRR4424355	4418	plant metagenome	6	0
SRR4424403	209770	plant metagenome	6	0
SRR5380296	47168	plant metagenome	6	0
SRR5382547	47169	plant metagenome	6	0
SRR5478609	30826	soil metagenome	6	0
SRR5478638	90180	soil metagenome	6	0
SRR5478696	35084	soil metagenome	6	0
SRR5478704	37862	soil metagenome	6	0
SRR5478705	28618	soil metagenome	6	0
SRR5620612	39659	marine metagenome	6	0
SRR6171710	120090	marine sediment metagenome	6	0
SRR6171930	17262	marine sediment metagenome	6	0
SRR6172007	9566	marine sediment metagenome	6	0
SRR6172150	32016	marine sediment metagenome	6	0
SRR6172196	18478	marine sediment metagenome	6	0
SRR6173576	95104	marine sediment metagenome	6	0
SRR6173590	93165	marine sediment metagenome	6	0
SRR6173594	85277	marine sediment metagenome	6	0
SRR6173603	78393	marine sediment metagenome	6	0
SRR6173651	91197	marine sediment metagenome	6	0
SRR6173708	70454	marine sediment metagenome	6	0
SRR6173716	168160	marine sediment metagenome	6	0
SRR7080186	84466	metagenome	6	0
SRR7084776	163260	soil metagenome	6	0
SRR7505900	78383	metagenome	6	0
SRR8285014	127076	freshwater metagenome	6	0
SRR8521174	10855	marine sediment metagenome	6	0
SRR8521208	8946	marine sediment metagenome	6	0
SRR8521209	9427	marine sediment metagenome	6	0
SRR8530897	16389	marine sediment metagenome	6	0
SRR8530913	25005	marine sediment metagenome	6	0
SRR8589897	17308	marine sediment metagenome	6	0
DRR060166	21360	marine sediment metagenome	5	0
ERR1337672	13759	metagenome	5	0
ERR1360108	6810	marine sediment metagenome	5	0
ERR1955026	53628	marine metagenome	5	0
ERR1955027	62722	marine metagenome	5	0
ERR2619120	119723	enrichment culture	5	0
ERR2619130	45522	enrichment culture	5	0
ERR2619158	101064	enrichment culture	5	0
ERR788954	177250	uncultured bacterium	5	0
SRR1824344	36010	marine metagenome	5	0
SRR1824362	59041	marine metagenome	5	0
SRR1824372	61261	marine metagenome	5	0
SRR1824410	54119	marine metagenome	5	0
SRR1955334	95909	aquatic metagenome	5	0
SRR2041036	14520	aquatic metagenome	5	0
SRR2041040	280547	aquatic metagenome	5	0
SRR2041169	873750	aquatic metagenome	5	0
SRR2041629	142966	aquatic metagenome	5	0
SRR3132535	62247	human nasopharyngeal metagenome	5	0
SRR3169355	41185	rock metagenome	5	0
SRR3173603	19750	Rhizophora mucronata	5	0
SRR3211066	35774	soil metagenome	5	0
SRR3736102	25763	aquatic metagenome	5	0
SRR3736115	18292	aquatic metagenome	5	0
SRR3736158	47101	aquatic metagenome	5	0
SRR4241971	58760	plant metagenome	5	0
SRR4244571	17951	marine metagenome	5	0
SRR4424316	45654	plant metagenome	5	0
SRR4424490	137407	plant metagenome	5	0
SRR4827005	3435	marine sediment metagenome	5	0
SRR4938509	110920	plant metagenome	5	0
SRR4938511	198431	plant metagenome	5	0
SRR5380189	13778	plant metagenome	5	0
SRR5468996	16421	soil metagenome	5	0
SRR5469015	12375	soil metagenome	5	0
SRR5478590	37538	soil metagenome	5	0
SRR5478594	32629	soil metagenome	5	0
SRR5478596	32434	soil metagenome	5	0
SRR5478623	36979	soil metagenome	5	0
SRR5478631	20369	soil metagenome	5	0
SRR5478635	20635	soil metagenome	5	0
SRR5478644	25788	soil metagenome	5	0
SRR5478666	84881	soil metagenome	5	0
SRR5478670	50280	soil metagenome	5	0
SRR5478707	39129	soil metagenome	5	0
SRR5620621	57141	gut metagenome	5	0
SRR5762567	48056	microbial mat metagenome	5	0
SRR5920588	18074	soil metagenome	5	0
SRR5920589	24772	soil metagenome	5	0
SRR6171670	94849	marine sediment metagenome	5	0
SRR6171845	122351	marine sediment metagenome	5	0
SRR6171913	17940	marine sediment metagenome	5	0
SRR6171934	18865	marine sediment metagenome	5	0
SRR6172230	32746	marine sediment metagenome	5	0
SRR6173566	98210	marine sediment metagenome	5	0
SRR6173652	86103	marine sediment metagenome	5	0
SRR6173664	59527	marine sediment metagenome	5	0
SRR6173675	113377	marine sediment metagenome	5	0
SRR6173676	116155	marine sediment metagenome	5	0
SRR7541483	157992	coral metagenome	5	0
SRR8241534	62700	sediment metagenome	5	0
SRR8241541	47714	plant metagenome	5	0
SRR8248147	107774	seawater metagenome	5	0
SRR8362971	42934	soil metagenome	5	0
SRR8521163	9191	marine sediment metagenome	5	0
SRR8521165	10337	marine sediment metagenome	5	0
SRR8521168	9770	marine sediment metagenome	5	0
SRR8521179	8635	marine sediment metagenome	5	0
SRR8521198	9543	marine sediment metagenome	5	0
SRR8530905	12977	marine sediment metagenome	5	0
SRR8530924	22191	marine sediment metagenome	5	0
SRR8589887	16243	marine sediment metagenome	5	0
SRR8597190	103520	sediment metagenome	5	0
ERR1955009	55284	marine metagenome	4	0
ERR1955029	50425	marine metagenome	4	0
ERR2619123	62298	enrichment culture	4	0
ERR2619129	67437	enrichment culture	4	0
ERR2619141	164361	enrichment culture	4	0
ERR788953	165332	uncultured bacterium	4	0
SRR1570931	21280	beach sand metagenome	4	0
SRR1649623	11739	marine sediment metagenome	4	0
SRR1819731	87051	seawater metagenome	4	0
SRR1824442	62275	marine metagenome	4	0
SRR2041029	95981	aquatic metagenome	4	0
SRR2103952	380081	marine metagenome	4	0
SRR2103956	397998	marine metagenome	4	0
SRR2136242	16336	marine metagenome	4	0
SRR2827638	705987	marine sediment metagenome	4	0
SRR3169420	5320	rock metagenome	4	0
SRR3204414	47933	coral metagenome	4	0
SRR3211113	73710	soil metagenome	4	0
SRR3668697	8551	soil metagenome	4	0
SRR3669343	9363	soil metagenome	4	0
SRR3678838	6997	soil metagenome	4	0
SRR3736144	52631	aquatic metagenome	4	0
SRR3736145	44494	aquatic metagenome	4	0
SRR3736156	37633	aquatic metagenome	4	0
SRR3924780	40176	aquatic metagenome	4	0
SRR4241964	49151	plant metagenome	4	0
SRR4424343	83800	plant metagenome	4	0
SRR4424432	736454	plant metagenome	4	0
SRR4826901	2145	marine sediment metagenome	4	0
SRR5078176	34800	soil metagenome	4	0
SRR5078185	54904	soil metagenome	4	0
SRR5313259	33530	aquatic metagenome	4	0
SRR5320732	29550	soil metagenome	4	0
SRR5380188	10658	plant metagenome	4	0
SRR5465778	42483	marine metagenome	4	0
SRR5468980	23462	soil metagenome	4	0
SRR5468992	21633	soil metagenome	4	0
SRR5469001	15200	soil metagenome	4	0
SRR5469003	25453	soil metagenome	4	0
SRR5469007	25756	soil metagenome	4	0
SRR5478578	34193	soil metagenome	4	0
SRR5478620	27408	soil metagenome	4	0
SRR5478625	37363	soil metagenome	4	0
SRR5478686	27163	soil metagenome	4	0
SRR5620614	27193	marine metagenome	4	0
SRR6008411	157120	marine metagenome	4	0
SRR6171925	16980	marine sediment metagenome	4	0
SRR6171997	11429	marine sediment metagenome	4	0
SRR6172187	9952	marine sediment metagenome	4	0
SRR6172200	28368	marine sediment metagenome	4	0
SRR6172204	28203	marine sediment metagenome	4	0
SRR6172211	81250	marine sediment metagenome	4	0
SRR6172259	20754	marine sediment metagenome	4	0
SRR6398164	22980	sediment metagenome	4	0
SRR6398165	43673	sediment metagenome	4	0
SRR6975846	80606	chicken gut metagenome	4	0
SRR7084774	186494	soil metagenome	4	0
SRR7650154	23874	gut metagenome	4	0
SRR8521166	9292	marine sediment metagenome	4	0
SRR8521206	8781	marine sediment metagenome	4	0
SRR8521215	9149	marine sediment metagenome	4	0
SRR8530914	13791	marine sediment metagenome	4	0
SRR8530921	13702	marine sediment metagenome	4	0
SRR8530922	11796	marine sediment metagenome	4	0
SRR8589901	10491	marine sediment metagenome	4	0
ERR1597362	637269	metagenome	3	0
ERR1777173	26128	sediment metagenome	3	0
ERR1955010	74107	marine metagenome	3	0
ERR1955019	67623	marine metagenome	3	0
ERR1955024	71801	marine metagenome	3	0
ERR1955030	76932	marine metagenome	3	0
ERR1955033	68182	marine metagenome	3	0
ERR2619119	124154	enrichment culture	3	0
ERR2619140	66000	enrichment culture	3	0
ERR2619146	103776	enrichment culture	3	0
ERR2619157	89290	enrichment culture	3	0
ERR2740167	44026	milk metagenome	3	0
SRR1286286	1535	sediment metagenome	3	0
SRR1649622	212717	marine sediment metagenome	3	0
SRR1712518	28378	beach sand metagenome	3	0
SRR1822669	39931	microbial mat metagenome	3	0
SRR1824340	50808	marine metagenome	3	0
SRR2027617	68564	sediment metagenome	3	0
SRR2032952	38565	soil metagenome	3	0
SRR2041021	190907	aquatic metagenome	3	0
SRR2041061	163579	aquatic metagenome	3	0
SRR2041194	80000	aquatic metagenome	3	0
SRR2041634	159399	aquatic metagenome	3	0
SRR2103966	409058	marine metagenome	3	0
SRR2103974	192867	marine metagenome	3	0
SRR2889745	79400	soil metagenome	3	0
SRR3085231	34365	sediment metagenome	3	0
SRR3668688	10681	soil metagenome	3	0
SRR3678420	8738	soil metagenome	3	0
SRR3708712	2784090	freshwater metagenome	3	0
SRR3736141	86762	aquatic metagenome	3	0
SRR3736175	41779	aquatic metagenome	3	0
SRR4244569	63826	marine metagenome	3	0
SRR4424330	308946	plant metagenome	3	0
SRR4424476	270395	plant metagenome	3	0
SRR5313261	35526	aquatic metagenome	3	0
SRR5380416	44984	plant metagenome	3	0
SRR5382562	44985	plant metagenome	3	0
SRR5468965	19834	soil metagenome	3	0
SRR5468967	11583	soil metagenome	3	0
SRR5468970	38734	soil metagenome	3	0
SRR5468971	11183	soil metagenome	3	0
SRR5468975	15169	soil metagenome	3	0
SRR5468986	23732	soil metagenome	3	0
SRR5469002	10833	soil metagenome	3	0
SRR5478579	30821	soil metagenome	3	0
SRR5478587	17455	soil metagenome	3	0
SRR5478589	27311	soil metagenome	3	0
SRR5478597	25183	soil metagenome	3	0
SRR5478598	26018	soil metagenome	3	0
SRR5478629	29545	soil metagenome	3	0
SRR5478646	13082	soil metagenome	3	0
SRR5478662	8303	soil metagenome	3	0
SRR5478698	51110	soil metagenome	3	0
SRR5620619	87188	gut metagenome	3	0
SRR5620624	88944	gut metagenome	3	0
SRR5762568	44849	microbial mat metagenome	3	0
SRR5920508	22166	soil metagenome	3	0
SRR5920587	33459	soil metagenome	3	0
SRR5920592	19469	soil metagenome	3	0
SRR5920595	16880	soil metagenome	3	0
SRR6121844	22876	marine metagenome	3	1
SRR6171685	85510	marine sediment metagenome	3	0
SRR6171736	184867	marine sediment metagenome	3	0
SRR6172218	20917	marine sediment metagenome	3	0
SRR6172220	10856	marine sediment metagenome	3	0
SRR6173511	101383	marine sediment metagenome	3	0
SRR6173654	74756	marine sediment metagenome	3	0
SRR6173662	102353	marine sediment metagenome	3	0
SRR6173743	94150	marine sediment metagenome	3	0
SRR6189398	81417	peat metagenome	3	0
SRR6398163	9333	sediment metagenome	3	0
SRR7080187	77952	metagenome	3	0
SRR7084777	133055	soil metagenome	3	0
SRR7633193	74388	marine metagenome	3	0
SRR768757	569235	marine metagenome	3	0
SRR8170719	37689	invertebrate metagenome	3	0
SRR8248102	60238	seawater metagenome	3	0
SRR8304209	64176	marine metagenome	3	0
SRR8359691	72418	marine metagenome	3	0
SRR8505532	48802	sediment metagenome	3	0
SRR8505536	31013	sediment metagenome	3	0
SRR8505543	56092	sediment metagenome	3	0
SRR8521150	10529	marine sediment metagenome	3	0
SRR8521157	9825	marine sediment metagenome	3	0
SRR8521160	10643	marine sediment metagenome	3	0
SRR8521162	8251	marine sediment metagenome	3	0
SRR8521169	6823	marine sediment metagenome	3	0
SRR8521175	8512	marine sediment metagenome	3	0
SRR8521183	9162	marine sediment metagenome	3	0
SRR8521184	9338	marine sediment metagenome	3	0
SRR8521188	9427	marine sediment metagenome	3	0
SRR8521190	9456	marine sediment metagenome	3	0
SRR8521193	6919	marine sediment metagenome	3	0
SRR8521203	9945	marine sediment metagenome	3	0
SRR8521212	10260	marine sediment metagenome	3	0
SRR8521213	9397	marine sediment metagenome	3	0
SRR8521214	9810	marine sediment metagenome	3	0
SRR8530900	11437	marine sediment metagenome	3	0
SRR8530904	19173	marine sediment metagenome	3	0
SRR8530911	24058	marine sediment metagenome	3	0
SRR8597207	88127	sediment metagenome	3	0
SRR8607575	88174	soil metagenome	3	0
ERR1248030	31454	rumen bacterium 1/9293-11A	2	0
ERR1597359	635426	metagenome	2	0
ERR1597363	558379	metagenome	2	0
ERR1597378	529686	metagenome	2	0
ERR1955013	69983	marine metagenome	2	0
ERR1955023	61290	marine metagenome	2	0
ERR1955028	52964	marine metagenome	2	0
ERR1955031	42385	marine metagenome	2	0
ERR2228127	60461	feces metagenome	2	0
ERR2619127	113842	enrichment culture	2	0
ERR2619128	82575	enrichment culture	2	0
ERR2619131	104092	enrichment culture	2	0
ERR2619134	25422	enrichment culture	2	0
ERR2619136	135371	enrichment culture	2	0
ERR2619159	91262	enrichment culture	2	0
ERR2619161	66229	enrichment culture	2	0
SRR1426993	4372	mouse gut metagenome	2	0
SRR1559245	21910	marine sediment metagenome	2	0
SRR1559250	29094	marine sediment metagenome	2	0
SRR1570913	25095	beach sand metagenome	2	0
SRR1570930	23141	beach sand metagenome	2	0
SRR1649668	106230	marine sediment metagenome	2	0
SRR1649669	63898	marine sediment metagenome	2	0
SRR1722152	97650	rhizosphere metagenome	2	0
SRR1819740	94696	seawater metagenome	2	0
SRR1824332	26665	marine metagenome	2	0
SRR1824342	39727	marine metagenome	2	0
SRR1824343	34805	marine metagenome	2	0
SRR1824567	42290	microbial mat metagenome	2	0
SRR1832302	24540	soil metagenome	2	0
SRR1955332	111619	aquatic metagenome	2	0
SRR1955333	97953	aquatic metagenome	2	0
SRR2027148	13283	marine metagenome	2	0
SRR2027626	76088	sediment metagenome	2	0
SRR2027717	139476	sediment metagenome	2	0
SRR2027718	90056	sediment metagenome	2	0
SRR2040971	582435	aquatic metagenome	2	0
SRR2041025	231690	aquatic metagenome	2	0
SRR2041094	71923	aquatic metagenome	2	0
SRR2041619	242483	aquatic metagenome	2	0
SRR2041631	123567	aquatic metagenome	2	0
SRR2041637	12804	aquatic metagenome	2	0
SRR2059905	59696	soil metagenome	2	0
SRR2103870	389956	marine metagenome	2	0
SRR2103888	433073	marine metagenome	2	0
SRR2103912	427144	marine metagenome	2	0
SRR2103958	407574	marine metagenome	2	0
SRR2103959	253687	marine metagenome	2	0
SRR2103967	250377	marine metagenome	2	0
SRR2103975	180315	marine metagenome	2	0
SRR2103982	198407	marine metagenome	2	0
SRR2103983	168924	marine metagenome	2	0
SRR2104029	180424	marine metagenome	2	0
SRR2104089	175550	marine metagenome	2	0
SRR2669765	1421	freshwater sediment metagenome	2	0
SRR2889726	35383	soil metagenome	2	0
SRR2991431	52280	sediment metagenome	2	0
SRR3169191	57079	rock metagenome	2	0
SRR3169417	48885	rock metagenome	2	0
SRR3199114	779910	Litopenaeus vannamei	2	0
SRR3211177	76726	soil metagenome	2	0
SRR3668107	64337	soil metagenome	2	0
SRR3668223	10289	soil metagenome	2	0
SRR3736101	49611	aquatic metagenome	2	0
SRR3736128	21982	aquatic metagenome	2	0
SRR4039416	18710	bovine gut metagenome	2	0
SRR4045517	1375	marine metagenome	2	0
SRR4045611	89697	marine metagenome	2	0
SRR4105461	72251	marine metagenome	2	0
SRR4244562	100165	marine metagenome	2	0
SRR4244565	80263	marine metagenome	2	0
SRR4244576	34790	marine metagenome	2	0
SRR4244577	33249	marine metagenome	2	0
SRR4244578	45236	marine metagenome	2	0
SRR4424332	330771	plant metagenome	2	0
SRR4424397	58558	plant metagenome	2	0
SRR4424405	261931	plant metagenome	2	0
SRR4424408	97417	plant metagenome	2	0
SRR4424473	255692	plant metagenome	2	0
SRR4424491	100206	plant metagenome	2	0
SRR4424904	25754	plant metagenome	2	0
SRR4425048	20623	plant metagenome	2	0
SRR4425101	17683	plant metagenome	2	0
SRR4425228	17784	plant metagenome	2	0
SRR5078170	70975	soil metagenome	2	0
SRR5078183	52925	soil metagenome	2	0
SRR5078211	62781	soil metagenome	2	0
SRR5465805	59494	marine metagenome	2	0
SRR5468976	6161	soil metagenome	2	0
SRR5468982	18416	soil metagenome	2	0
SRR5468985	16133	soil metagenome	2	0
SRR5468994	11226	soil metagenome	2	0
SRR5469010	9419	soil metagenome	2	0
SRR5469014	18275	soil metagenome	2	0
SRR5469025	44254	soil metagenome	2	0
SRR5478576	17116	soil metagenome	2	0
SRR5478599	22094	soil metagenome	2	0
SRR5478633	24738	soil metagenome	2	0
SRR5478675	65071	soil metagenome	2	0
SRR5478678	44776	soil metagenome	2	0
SRR5620605	62311	marine metagenome	2	0
SRR5620616	62754	gut metagenome	2	0
SRR5620623	28646	gut metagenome	2	0
SRR5762576	49292	microbial mat metagenome	2	0
SRR5809648	261511	marine metagenome	2	0
SRR5920428	19936	soil metagenome	2	0
SRR6008372	247934	marine metagenome	2	0
SRR6008373	116331	marine metagenome	2	0
SRR6008409	267525	marine metagenome	2	0
SRR6008414	300667	marine metagenome	2	0
SRR6148070	33048	marine metagenome	2	0
SRR6171631	115620	marine sediment metagenome	2	0
SRR6171654	152733	marine sediment metagenome	2	0
SRR6171687	164077	marine sediment metagenome	2	0
SRR6171752	119694	marine sediment metagenome	2	0
SRR6171909	14870	marine sediment metagenome	2	0
SRR6171910	19602	marine sediment metagenome	2	0
SRR6171917	22502	marine sediment metagenome	2	0
SRR6171937	18893	marine sediment metagenome	2	0
SRR6172176	23940	marine sediment metagenome	2	0
SRR6172189	8053	marine sediment metagenome	2	0
SRR6172217	24587	marine sediment metagenome	2	0
SRR6172232	21407	marine sediment metagenome	2	0
SRR6173564	111991	marine sediment metagenome	2	0
SRR6173648	67104	marine sediment metagenome	2	0
SRR6173667	79662	marine sediment metagenome	2	0
SRR6173668	81657	marine sediment metagenome	2	0
SRR6173718	121322	marine sediment metagenome	2	0
SRR6173773	107204	marine sediment metagenome	2	0
SRR6189388	78794	peat metagenome	2	0
SRR6396228	635057	marine metagenome	2	0
SRR6457178	104534	marine metagenome	2	0
SRR6457375	9062	marine metagenome	2	0
SRR6490403	72965	seawater metagenome	2	0
SRR6674829	31991	mangrove metagenome	2	0
SRR6674831	25621	mangrove metagenome	2	0
SRR6674836	29271	mangrove metagenome	2	0
SRR6975242	35033	chicken gut metagenome	2	0
SRR7077927	62180	fish metagenome	2	0
SRR7546111	17346	aquatic metagenome	2	0
SRR7627373	37617	metagenome	2	0
SRR7633182	74887	marine metagenome	2	0
SRR7637183	55228	sediment metagenome	2	0
SRR7650174	10757	gut metagenome	2	0
SRR8170722	20207	invertebrate metagenome	2	0
SRR8170724	24913	invertebrate metagenome	2	0
SRR8241536	31241	plant metagenome	2	0
SRR8241546	62100	sediment metagenome	2	0
SRR8284901	115541	marine metagenome	2	0
SRR8284904	95596	marine metagenome	2	0
SRR8304206	82492	marine metagenome	2	0
SRR8359704	159385	marine metagenome	2	0
SRR8505535	51883	sediment metagenome	2	0
SRR8505539	52979	sediment metagenome	2	0
SRR8505541	55473	sediment metagenome	2	0
SRR8521161	9441	marine sediment metagenome	2	0
SRR8521181	8867	marine sediment metagenome	2	0
SRR8521191	7377	marine sediment metagenome	2	0
SRR8521199	7870	marine sediment metagenome	2	0
SRR8521205	9587	marine sediment metagenome	2	0
SRR8530930	8291	marine sediment metagenome	2	0
SRR8589881	22990	marine sediment metagenome	2	0
SRR8597181	103407	sediment metagenome	2	0
SRR8607602	103488	soil metagenome	2	0
SRR8651969	482000	marine metagenome	2	0
DRR028675	32394	marine metagenome	1	0
DRR028742	23698	marine metagenome	1	0
DRR028743	16461	marine metagenome	1	0
DRR028745	31580	marine metagenome	1	0
DRR033073	73359	food fermentation metagenome	1	0
DRR033078	52120	food fermentation metagenome	1	0
DRR045469	125348	fermentation metagenome	1	0
DRR045471	41866	fermentation metagenome	1	0
DRR045475	25655	fermentation metagenome	1	0
DRR045481	34674	fermentation metagenome	1	0
DRR045489	40466	fermentation metagenome	1	0
DRR060139	33458	marine sediment metagenome	1	0
DRR060164	17161	marine sediment metagenome	1	0
ERR1337861	97064	Mus musculus	1	0
ERR1337862	91779	Mus musculus	1	0
ERR1337863	236929	Mus musculus	1	0
ERR1597357	791419	metagenome	1	0
ERR1597381	502826	metagenome	1	0
ERR1697259	107075	unidentified prokaryotic organism	1	0
ERR1740199	76566	soil metagenome	1	0
ERR1777165	125639	seawater metagenome	1	0
ERR1865323	78610	marine metagenome	1	0
ERR1894960	450323	metagenome	1	0
ERR1894962	518636	metagenome	1	0
ERR1955008	56201	marine metagenome	1	0
ERR1955032	78684	marine metagenome	1	0
ERR2508644	8449	biofilm metagenome	1	0
ERR2508707	9841	biofilm metagenome	1	0
ERR2597066	12295	metagenome	1	0
ERR2619116	73902	enrichment culture	1	0
ERR2619118	93215	enrichment culture	1	1
ERR2619126	54982	enrichment culture	1	0
ERR2619138	69738	enrichment culture	1	0
ERR2619149	29892	enrichment culture	1	0
ERR2619150	66844	enrichment culture	1	0
ERR2619151	44550	enrichment culture	1	0
ERR2619153	31819	enrichment culture	1	0
ERR2740163	59695	milk metagenome	1	0
ERR2906780	59590	Methanobacterium beijingense	1	0
ERR2906789	54839	Methanobacterium beijingense	1	0
ERR455182	19845	metagenome	1	0
ERR915137	492922	metagenome	1	0
ERR951487	4914	metagenome	1	0
SRR1286266	17380	sediment metagenome	1	0
SRR1286291	1435	sediment metagenome	1	0
SRR1303766	31259	freshwater metagenome	1	0
SRR1303772	15169	sediment metagenome	1	0
SRR1383176	3691350	marine metagenome	1	0
SRR1426244	3015	mouse gut metagenome	1	0
SRR1559249	36461	marine sediment metagenome	1	0
SRR1570910	24553	beach sand metagenome	1	0
SRR1570929	17995	beach sand metagenome	1	0
SRR1583243	16530	marine sediment metagenome	1	0
SRR1649646	135152	marine sediment metagenome	1	0
SRR1722092	133880	rhizosphere metagenome	1	0
SRR1722150	144530	rhizosphere metagenome	1	0
SRR1736199	5575	sediment metagenome	1	0
SRR1822666	38554	microbial mat metagenome	1	0
SRR1824330	44109	marine metagenome	1	0
SRR1824349	41303	marine metagenome	1	0
SRR1824406	49359	marine metagenome	1	0
SRR1824433	65544	marine metagenome	1	0
SRR1824435	52377	marine metagenome	1	0
SRR1824437	39833	marine metagenome	1	0
SRR1824438	51709	marine metagenome	1	0
SRR1824441	51428	marine metagenome	1	0
SRR1824443	42258	marine metagenome	1	0
SRR2040954	63487	aquatic metagenome	1	0
SRR2040991	11229	aquatic metagenome	1	0
SRR2040994	103151	aquatic metagenome	1	0
SRR2041084	2531	aquatic metagenome	1	0
SRR2041096	101540	aquatic metagenome	1	0
SRR2041585	14554	aquatic metagenome	1	0
SRR2041587	428920	aquatic metagenome	1	0
SRR2041633	12661	aquatic metagenome	1	0
SRR2041649	210217	aquatic metagenome	1	0
SRR2041651	165571	aquatic metagenome	1	0
SRR2059910	77337	soil metagenome	1	0
SRR2068090	166867	metagenome	1	0
SRR2097593	6803	biofilm metagenome	1	0
SRR2103878	406752	marine metagenome	1	0
SRR2103890	420893	marine metagenome	1	0
SRR2103897	246462	marine metagenome	1	0
SRR2103926	355444	marine metagenome	1	0
SRR2103931	248310	marine metagenome	1	0
SRR2103949	196204	marine metagenome	1	0
SRR2103954	339089	marine metagenome	1	0
SRR2103955	201924	marine metagenome	1	0
SRR2103957	240702	marine metagenome	1	0
SRR2103969	157966	marine metagenome	1	0
SRR2103970	280611	marine metagenome	1	0
SRR2103977	217435	marine metagenome	1	0
SRR2104014	215783	marine metagenome	1	0
SRR2104026	221799	marine metagenome	1	0
SRR2104032	246147	marine metagenome	1	0
SRR2104033	240067	marine metagenome	1	0
SRR2104095	179879	marine metagenome	1	0
SRR2104114	215350	marine metagenome	1	0
SRR2104124	247610	marine metagenome	1	0
SRR2104135	217996	marine metagenome	1	0
SRR2136223	41252	marine metagenome	1	0
SRR2136253	18468	marine metagenome	1	0
SRR2669764	1501	freshwater sediment metagenome	1	0
SRR2889727	78150	soil metagenome	1	0
SRR2889729	48377	soil metagenome	1	0
SRR2889747	67902	soil metagenome	1	0
SRR2919048	29065	beach sand metagenome	1	0
SRR3085229	27302	sediment metagenome	1	0
SRR3132752	18767	human nasopharyngeal metagenome	1	0
SRR3169416	57492	rock metagenome	1	0
SRR3169809	66504	soil metagenome	1	0
SRR3169837	67825	soil metagenome	1	0
SRR3173821	57162	soil metagenome	1	0
SRR3173827	60424	soil metagenome	1	0
SRR3213709	57206	Subpsaltria yangi	1	0
SRR3485923	146276	freshwater metagenome	1	0
SRR3624216	131012	marine metagenome	1	0
SRR3626712	721282	soil metagenome	1	0
SRR3632977	131023	marine metagenome	1	0
SRR3668768	12057	soil metagenome	1	0
SRR3708179	123971	gut metagenome	1	0
SRR3736126	26878	aquatic metagenome	1	0
SRR3736147	51434	aquatic metagenome	1	0
SRR3736182	27274	aquatic metagenome	1	0
SRR3736203	67566	aquatic metagenome	1	0
SRR3736204	31623	aquatic metagenome	1	0
SRR3742029	69989	marine metagenome	1	0
SRR3742052	62727	marine metagenome	1	0
SRR3821315	124334	marine metagenome	1	0
SRR4036724	2220	soil metagenome	1	0
SRR4039411	63618	bovine gut metagenome	1	0
SRR4039428	63097	bovine gut metagenome	1	0
SRR4244575	41524	marine metagenome	1	0
SRR4289204	136902	gut metagenome	1	0
SRR4424342	19952	plant metagenome	1	0
SRR4424345	35831	plant metagenome	1	0
SRR4424368	17103	plant metagenome	1	0
SRR4424379	265066	plant metagenome	1	0
SRR4424443	135234	plant metagenome	1	0
SRR4424455	14012	plant metagenome	1	0
SRR4424467	17495	plant metagenome	1	0
SRR4424471	225968	plant metagenome	1	0
SRR4424478	43689	plant metagenome	1	0
SRR4424485	41389	plant metagenome	1	0
SRR4424488	72735	plant metagenome	1	0
SRR4424771	25654	plant metagenome	1	0
SRR4424891	21497	plant metagenome	1	0
SRR4424940	34608	plant metagenome	1	0
SRR4424993	15183	plant metagenome	1	0
SRR4425192	17007	plant metagenome	1	0
SRR4425201	44460	plant metagenome	1	0
SRR4938492	185555	plant metagenome	1	0
SRR4938551	180548	plant metagenome	1	0
SRR5070438	45924	soil metagenome	1	0
SRR5078184	116625	soil metagenome	1	0
SRR5078193	56405	soil metagenome	1	0
SRR5202312	67475	soil metagenome	1	0
SRR5252272	37245	aquatic metagenome	1	0
SRR5380165	32141	plant metagenome	1	0
SRR5465784	74899	marine metagenome	1	0
SRR5465790	70556	marine metagenome	1	0
SRR5465799	34147	marine metagenome	1	0
SRR5468984	16634	soil metagenome	1	0
SRR5469013	22063	soil metagenome	1	0
SRR5469024	52474	soil metagenome	1	0
SRR5469027	24852	soil metagenome	1	0
SRR5478619	37036	soil metagenome	1	0
SRR5574532	41028	plant metagenome	1	0
SRR5620595	153026	gut metagenome	1	0
SRR5620608	23135	marine metagenome	1	0
SRR5620613	91678	marine metagenome	1	0
SRR5644252	15400	soil metagenome	1	0
SRR5762570	21696	microbial mat metagenome	1	0
SRR5809658	290189	marine metagenome	1	0
SRR5809667	235464	marine metagenome	1	0
SRR5898891	96488	soil metagenome	1	0
SRR5920424	17532	soil metagenome	1	0
SRR5920460	18714	soil metagenome	1	0
SRR5920520	24086	soil metagenome	1	0
SRR5920543	20821	soil metagenome	1	0
SRR6008395	200845	marine metagenome	1	0
SRR6078241	534226	plant metagenome	1	0
SRR6078507	132911	marine metagenome	1	0
SRR6148021	25218	marine metagenome	1	0
SRR6148058	14600	marine metagenome	1	0
SRR6171648	138249	marine sediment metagenome	1	0
SRR6171783	135673	marine sediment metagenome	1	0
SRR6171791	108153	marine sediment metagenome	1	0
SRR6171890	28813	marine sediment metagenome	1	0
SRR6171905	11320	marine sediment metagenome	1	0
SRR6172041	5764	marine sediment metagenome	1	0
SRR6172049	19426	marine sediment metagenome	1	0
SRR6172084	19798	marine sediment metagenome	1	0
SRR6172105	23391	marine sediment metagenome	1	0
SRR6172110	34273	marine sediment metagenome	1	0
SRR6173513	128637	marine sediment metagenome	1	0
SRR6173643	103208	marine sediment metagenome	1	0
SRR6173685	98644	marine sediment metagenome	1	0
SRR6173711	131016	marine sediment metagenome	1	0
SRR6173713	96255	marine sediment metagenome	1	0
SRR6173757	101055	marine sediment metagenome	1	0
SRR6173768	99890	marine sediment metagenome	1	0
SRR6173806	135447	marine sediment metagenome	1	0
SRR6189391	100989	peat metagenome	1	0
SRR6266501	526	plant metagenome	1	0
SRR6266503	68652	plant metagenome	1	0
SRR6419773	123348	marine sediment metagenome	1	0
SRR6419779	87686	marine sediment metagenome	1	0
SRR6425008	66648	Solirubrobacter	1	0
SRR6452060	11094	sediment metagenome	1	0
SRR6457270	106465	marine metagenome	1	0
SRR6490423	51192	seawater metagenome	1	0
SRR6510489	27448	marine sediment metagenome	1	0
SRR6510490	6477	marine sediment metagenome	1	0
SRR6674830	19097	mangrove metagenome	1	0
SRR6674832	16472	mangrove metagenome	1	0
SRR6975515	23571	chicken gut metagenome	1	0
SRR6975702	56921	chicken gut metagenome	1	0
SRR7077900	76420	fish metagenome	1	0
SRR7077906	67565	fish metagenome	1	0
SRR7077962	52922	fish metagenome	1	0
SRR7084781	146949	soil metagenome	1	0
SRR7216939	79544	metagenome	1	0
SRR7366983	96603	groundwater metagenome	1	0
SRR7479448	42090	freshwater metagenome	1	0
SRR7627406	32009	metagenome	1	0
SRR7627492	50325	metagenome	1	0
SRR7629752	21573	seawater metagenome	1	0
SRR7642352	38585	bovine gut metagenome	1	0
SRR7650179	44804	gut metagenome	1	0
SRR8170720	18739	invertebrate metagenome	1	0
SRR8170721	18799	invertebrate metagenome	1	0
SRR8170725	40926	invertebrate metagenome	1	0
SRR8239569	73964	soil metagenome	1	0
SRR8248289	71202	seawater metagenome	1	0
SRR8284897	100997	freshwater metagenome	1	0
SRR8304204	110020	marine metagenome	1	0
SRR8359628	115271	marine metagenome	1	0
SRR8359637	35387	marine metagenome	1	0
SRR8359639	54628	marine metagenome	1	0
SRR8359677	119710	marine metagenome	1	0
SRR8359686	57483	marine metagenome	1	0
SRR8359687	83327	marine metagenome	1	0
SRR8359694	119696	marine metagenome	1	0
SRR8359702	19327	marine metagenome	1	0
SRR8359706	98810	marine metagenome	1	0
SRR8359710	139403	marine metagenome	1	0
SRR8359713	103875	marine metagenome	1	0
SRR8359742	62172	marine metagenome	1	0
SRR8359750	145362	marine metagenome	1	0
SRR8392624	15746	sediment metagenome	1	0
SRR8490012	147863	marine sediment metagenome	1	0
SRR8490019	74787	marine sediment metagenome	1	0
SRR8505534	55784	sediment metagenome	1	0
SRR8505537	61125	sediment metagenome	1	0
SRR8505542	54385	sediment metagenome	1	0
SRR8505545	47405	sediment metagenome	1	0
SRR8512736	18055	sediment metagenome	1	0
SRR8521151	9665	marine sediment metagenome	1	0
SRR8521159	7701	marine sediment metagenome	1	0
SRR8521180	9133	marine sediment metagenome	1	0
SRR8521185	11011	marine sediment metagenome	1	0
SRR8521196	8907	marine sediment metagenome	1	0
SRR8521216	8911	marine sediment metagenome	1	0
SRR8530903	13459	marine sediment metagenome	1	0
SRR8530907	17132	marine sediment metagenome	1	0
SRR8530910	15193	marine sediment metagenome	1	0
SRR8530923	16638	marine sediment metagenome	1	0
SRR8530927	9157	marine sediment metagenome	1	0
SRR8589886	13801	marine sediment metagenome	1	0
SRR8589900	15062	marine sediment metagenome	1	0
[truncated: 498,051+ more rows]

## Sheet: Supplementary Table 3
Supplementary Table 3. Pearson correlation analysis assessing relationships
between Asgard archaea composition and physico-chemical parameters
Asgard group	Physicochemical parameter	Correlation	p value*
Hodarchaeales	TOC	-0.64	<0.01
Hodarchaeales	TIC	0.63	<0.01
Hodarchaeales	EC	-0.61	<0.01
Thorarchaeia	EC	-0.61	<0.01
Heimdallarchaeia	TC	0.56	<0.01
Heimdallarchaeia	TIC	0.54	<0.01
Hodarchaeales	TC	0.53	0.01
Lokiarchaeia	EC	-0.48	0.02
Heimdallarchaeia	TOC	-0.47	0.03
Thorarchaeia	TOC	-0.45	0.04
* Only p-value < 0.05 is shown

## Sheet: Supplementary Table 4
Supplementary Table 4. Canonical Correspondence Analysis (CCA) statistical support using the ANOVA model
General community CCA
Proportion of constrained variance	0.33
		F	P-value
ANOVA overall model		1.6551	0.001
ANOVA on each predictor	pH	2.0822	0.001
	Depth	1.7188	0.006
	TIC	2.7067	0.001
	TOC	1.4732	0.045
	Gravimetric watercontent	0.6756	0.899
Asgard archaea CCA
Proportion of constrained variance	0.45
		F	P-value
ANOVA overall model		2.22	0.001
ANOVA on each predictor	pH	2.45	0.015
	Depth	1.32	0.36
	TOC	3.67	0.001
	TC	1.4	0.27
	EC	3.42	0.001
	Gravimetric watercontent	1.03	0.598

## Sheet: Supplementary Table 5
Supplementary Table 5. Sparse Correlations for Composition data (SparCC) network analysis
of Asgard archaea ASVs and other microbial classes
Class	Class partner	Number of links
Hodarchaeales	Hydrogenedentia	1
Hodarchaeales	JS1	2
Hodarchaeales	Kiritimatiellae	1
Hodarchaeales	Koll11	5
Hodarchaeales	Loki2b	1
Hodarchaeales	Loki3	2
Hodarchaeales	MSB-5A5	5
Hodarchaeales	Methanomicrobia	1
Hodarchaeales	Methanosarcinia	3
Hodarchaeales	Moduliflexia	5
Hodarchaeales	Nanoarchaeia	18
Hodarchaeales	Nitrososphaeria	1
Hodarchaeales	PUPC01	3
Hodarchaeales	Phycisphaerae	44
Hodarchaeales	Planctomycetes	13
Hodarchaeales	RBG-16-71-46	1
Hodarchaeales	SM23-61	2
Hodarchaeales	Spirochaetia	7
Hodarchaeales	Syntropharchaeia	1
Hodarchaeales	Syntrophia	4
Hodarchaeales	Syntrophomonadia	1
Hodarchaeales	Thermodesulfovibrionia	2
Hodarchaeales	Thermoleophilia	1
Hodarchaeales	Thermoplasmata	6
Hodarchaeales	Thermoproteota_unknown	2
Hodarchaeales	Thorarchaeia	5
Hodarchaeales	UBA10030	1
Hodarchaeales	UBA1135	2
Hodarchaeales	UBA1144	1
Hodarchaeales	UBA1414	1
Hodarchaeales	UBA2214	2
Hodarchaeales	UBA2968	1
Hodarchaeales	UBA6911	2
Hodarchaeales	WOR-3	2
Hodarchaeales	Acidimicrobiia	1
Hodarchaeales	Alphaproteobacteria	3
Hodarchaeales	Altarchaeia	1
Hodarchaeales	Aminicenantia	12
Hodarchaeales	Anaerolineae	58
Hodarchaeales	BMS3Abin14	2
Hodarchaeales	Bacteroidia	19
Hodarchaeales	Bathyarchaeia	18
Hodarchaeales	Bipolaricaulia	1
Hodarchaeales	Brocadiae	2
Hodarchaeales	CAIYQO01	4
Hodarchaeales	Calditrichia	4
Hodarchaeales	Campylobacteria	1
Hodarchaeales	Chitinivibrionia	1
Hodarchaeales	Cyanobacteriia	1
Hodarchaeales	DG-23	2
Hodarchaeales	Dehalococcoidia	25
Hodarchaeales	Desulfobacteria	28
Hodarchaeales	Desulfobulbia	6
Hodarchaeales	Desulfomonilia	1
Hodarchaeales	Desulfuromonadia	1
Hodarchaeales	E2	18
Hodarchaeales	EX4484-6	1
Hodarchaeales	Endomicrobia	1
Hodarchaeales	Fusobacteriia	1
Hodarchaeales	GWA2-38-11	1
Hodarchaeales	Gammaproteobacteria	28
Hodarchaeales	Gemmatimonadetes	1
Hodarchaeales	Halanaerobiia	1
Hodarchaeales	Hodarchaeales	2
Loki2b	Loki3	1
Loki2b	MSB-5A5	3
Loki2b	Methanomicrobia	1
Loki2b	Methanosarcinia	3
Loki2b	Moduliflexia	1
Loki2b	Nanoarchaeia	18
Loki2b	PUPC01	3
Loki2b	Phycisphaerae	32
Loki2b	Planctomycetes	1
Loki2b	SM23-61	2
Loki2b	Spirochaetia	5
Loki2b	Syntropharchaeia	1
Loki2b	Syntrophia	3
Loki2b	Syntrophomonadia	1
Loki2b	Thermodesulfovibrionia	3
Loki2b	Thermoleophilia	1
Loki2b	Thermoplasmata	6
Loki2b	Thorarchaeia	3
Loki2b	UBA10030	1
Loki2b	UBA1414	1
Loki2b	UBA2214	2
Loki2b	UBA2968	1
Loki2b	WOR-3	2
Loki2b	Alphaproteobacteria	1
Loki2b	Altarchaeia	1
Loki2b	Aminicenantia	13
Loki2b	Anaerolineae	8
Loki2b	BMS3Abin14	1
Loki2b	Bacteroidia	15
Loki2b	Bathyarchaeia	10
Loki2b	Bipolaricaulia	1
Loki2b	Brocadiae	2
Loki2b	CAIYQO01	4
Loki2b	Calditrichia	5
Loki2b	Campylobacteria	1
Loki2b	Chitinivibrionia	1
Loki2b	Cyanobacteriia	1
Loki2b	DG-23	1
Loki2b	Dehalococcoidia	17
Loki2b	Desulfobacteria	14
Loki2b	Desulfovibrionia	1
Loki2b	E2	17
Loki2b	Endomicrobia	1
Loki2b	GWA2-38-11	1
Loki2b	Gammaproteobacteria	7
Loki2b	Gemmatimonadetes	2
Loki2b	Hydrogenedentia	2
Loki2b	JS1	2
Loki2b	Kiritimatiellae	1
Loki2b	Koll11	5
Loki3	MSB-5A5	4
Loki3	Methanobacteria	2
Loki3	Methanococci	3
Loki3	Methanomicrobia	2
Loki3	Methanosarcinia	5
Loki3	Micrarchaeia	1
Loki3	Microgenomatia	3
Loki3	Moduliflexia	7
Loki3	Nanoarchaeia	23
Loki3	Nitrososphaeria	1
Loki3	PUPC01	4
Loki3	Paceibacteria	1
Loki3	Phycisphaerae	56
Loki3	Planctomycetes	12
Loki3	Polyangia	2
Loki3	Rhodothermia	1
Loki3	SM23-61	4
Loki3	Saccharimonadia	2
Loki3	Spirochaetia	17
Loki3	Synergistia	1
Loki3	Syntropharchaeia	2
Loki3	Syntrophia	5
Loki3	Syntrophomonadia	1
Loki3	Thermodesulfovibrionia	3
Loki3	Thermoleophilia	1
Loki3	Thermoplasmata	8
Loki3	Thermoplasmatota_unknown	2
Loki3	Thermoproteota_unknown	1
Loki3	Thermotogae	3
Loki3	Thorarchaeia	10
Loki3	UBA1414	25
Loki3	UBA1439	2
Loki3	UBA2214	6
Loki3	UBA2968	1
Loki3	UBA3072	2
Loki3	UBA4802	1
Loki3	UBA5377	1
Loki3	UBA6911	3
Loki3	WOR-1	1
Loki3	WOR-3	3
Loki3	Acidimicrobiia	2
Loki3	Acidobacteriae	1
Loki3	Actinomycetia	16
Loki3	Alphaproteobacteria	27
Loki3	Altarchaeia	1
Loki3	Aminicenantia	55
Loki3	Anaerolineae	94
Loki3	BMS3Abin14	1
Loki3	Babeliae	1
Loki3	Bacilli	3
Loki3	Bacteroidia	34
Loki3	Bathyarchaeia	32
Loki3	Bipolaricaulia	10
Loki3	Bradymonadia	2
Loki3	Brocadiae	3
Loki3	CAIYQO01	5
Loki3	Calditrichia	9
Loki3	Campylobacteria	2
Loki3	Clostridia	3
Loki3	Coriobacteriia	1
Loki3	Cyanobacteriia	3
Loki3	DG-23	1
Loki3	Dehalococcoidia	57
Loki3	Deinococci	7
Loki3	Desulfobacteria	52
Loki3	Desulfobulbia	6
Loki3	Desulfuromonadia	2
Loki3	Dethiobacteria	1
Loki3	Dissulfuribacteria	4
Loki3	E2	22
Loki3	EX4484-6	3
Loki3	Ellin6529	2
Loki3	Endomicrobia	1
Loki3	Fermentibacteria	2
Loki3	Fusobacteriia	2
Loki3	GWA2-38-11	1
Loki3	Gammaproteobacteria	65
Loki3	Gemmatimonadetes	3
Loki3	Halanaerobiia	1
Loki3	Hydrogenedentia	2
Loki3	JS1	17
Loki3	Kiritimatiellae	5
Loki3	Koll11	8
Loki3	Lentisphaeria	2
Thorarchaeia	UBA10030	3
Thorarchaeia	UBA1135	1
Thorarchaeia	UBA1144	3
Thorarchaeia	UBA1414	22
Thorarchaeia	UBA1439	2
Thorarchaeia	UBA2214	9
Thorarchaeia	UBA2968	3
Thorarchaeia	UBA4802	1
Thorarchaeia	UBA5377	4
Thorarchaeia	UBA6911	7
Thorarchaeia	UBA8108	1
Thorarchaeia	UBA9160	2
Thorarchaeia	Vicinamibacteria	1
Thorarchaeia	WOR-1	1
Thorarchaeia	WOR-3	8
Thorarchaeia	Acidimicrobiia	3
Thorarchaeia	Acidobacteriae	1
Thorarchaeia	Actinomycetia	12
Thorarchaeia	Alphaproteobacteria	30
Thorarchaeia	Altarchaeia	3
Thorarchaeia	Aminicenantia	76
Thorarchaeia	Anaerolineae	233
Thorarchaeia	BMS3Abin14	4
Thorarchaeia	Bacilli	2
Thorarchaeia	Bacteroidia	75
Thorarchaeia	Bathyarchaeia	54
Thorarchaeia	Bipolaricaulia	15
Thorarchaeia	Brocadiae	7
Thorarchaeia	CAIYQO01	14
Thorarchaeia	CG2-30-53-67	1
Thorarchaeia	Calditrichia	25
Thorarchaeia	Campylobacteria	3
Thorarchaeia	Chitinivibrionia	3
Thorarchaeia	Clostridia	2
Thorarchaeia	Coriobacteriia	1
Thorarchaeia	Cyanobacteriia	3
Thorarchaeia	DG-23	3
Thorarchaeia	Dehalococcoidia	98
Thorarchaeia	Deinococci	2
Thorarchaeia	Desulfobacteria	110
Thorarchaeia	Desulfobulbia	16
Thorarchaeia	Desulfomonilia	2
Thorarchaeia	Desulfuromonadia	4
Thorarchaeia	Dethiobacteria	2
Thorarchaeia	Dissulfuribacteria	2
Thorarchaeia	E2	63
Thorarchaeia	EX4484-6	5
Thorarchaeia	Ellin6529	2
Thorarchaeia	Endomicrobia	3
Thorarchaeia	Fermentibacteria	3
Thorarchaeia	Fusobacteriia	2
Thorarchaeia	GWA2-38-11	3
Thorarchaeia	Gammaproteobacteria	125
Thorarchaeia	Gemmatimonadetes	6
Thorarchaeia	Halanaerobiia	1
Thorarchaeia	Hydrogenedentia	6
Thorarchaeia	Ignavibacteria	2
Thorarchaeia	JS1	15
Thorarchaeia	Kiritimatiellae	8
Thorarchaeia	Koll11	17
Thorarchaeia	Krumholzibacteria	1
Thorarchaeia	Lentisphaeria	1
Thorarchaeia	MSB-5A5	15
Thorarchaeia	Methanobacteria	1
Thorarchaeia	Methanococci	2
Thorarchaeia	Methanomicrobia	3
Thorarchaeia	Methanosarcinia	9
Thorarchaeia	Micrarchaeia	2
Thorarchaeia	Microgenomatia	3
Thorarchaeia	Moduliflexia	16
Thorarchaeia	Mor1	1
Thorarchaeia	Nanoarchaeia	60
Thorarchaeia	Nitrososphaeria	4
Thorarchaeia	PUPC01	11
Thorarchaeia	Paceibacteria	3
Thorarchaeia	Phycisphaerae	138
Thorarchaeia	Planctomycetes	28
Thorarchaeia	Polyangia	1
Thorarchaeia	RBG-16-71-46	2
Thorarchaeia	Rhodothermia	1
Thorarchaeia	SM23-61	8
Thorarchaeia	Saccharimonadia	2
Thorarchaeia	Spirochaetia	26
Thorarchaeia	Syntropharchaeia	3
Thorarchaeia	Syntrophia	12
Thorarchaeia	Syntrophomonadia	3
Thorarchaeia	Thermodesulfovibrionia	15
Thorarchaeia	Thermoleophilia	5
Thorarchaeia	Thermoplasmata	25
Thorarchaeia	Thermoplasmatota_unknown	1
Thorarchaeia	Thermoproteota_unknown	4
Thorarchaeia	Thermotogae	2
